# Supplementary material for: Orphan nuclear receptors recruit TRIM28 to promote telomeric H3K9me3 for the ALT pathway
Source: EMBO J. 2026 Mar 31;45(10):3444–70. doi: 10.1038/s44318-026-00760-w (PMC13187458; doi:10.1038/s44318-026-00760-w)
Supplement: Supplementary file 1 — Source data Fig. 1 [file 44318_2026_760_MOESM1_ESM.zip]

Archive with 32 entries (27 files):
- Figure 1/
- __MACOSX/._Figure 1
- Figure 1/.DS_Store
- __MACOSX/Figure 1/._.DS_Store
- Figure 1/A/
- __MACOSX/Figure 1/._A
- Figure 1/F/
- __MACOSX/Figure 1/._F
- Figure 1/C/
- __MACOSX/Figure 1/._C
- Figure 1/B/
- __MACOSX/Figure 1/._B
- Figure 1/A/.DS_Store
- __MACOSX/Figure 1/A/._.DS_Store
- Figure 1/A/RawBlot_annotated.tiff
- __MACOSX/Figure 1/A/._RawBlot_annotated.tiff
- Figure 1/F/.DS_Store
- __MACOSX/Figure 1/F/._.DS_Store
- Figure 1/F/RawBlot_annotated.tiff
- __MACOSX/Figure 1/F/._RawBlot_annotated.tiff
- Figure 1/F/dotblot_quantification.xlsx
- __MACOSX/Figure 1/F/._dotblot_quantification.xlsx
- Figure 1/C/.DS_Store
- __MACOSX/Figure 1/C/._.DS_Store
- Figure 1/C/RawBlot_annotated.tiff
- __MACOSX/Figure 1/C/._RawBlot_annotated.tiff
- Figure 1/B/.DS_Store
- __MACOSX/Figure 1/B/._.DS_Store
- Figure 1/B/Raw_dotblot_annotated.tiff
- __MACOSX/Figure 1/B/._Raw_dotblot_annotated.tiff
- Figure 1/B/dotblot_quantification.xlsx
- __MACOSX/Figure 1/B/._dotblot_quantification.xlsx
