# Supplementary material for: Orphan nuclear receptors recruit TRIM28 to promote telomeric H3K9me3 for the ALT pathway
Source: EMBO J. 2026 Mar 31;45(10):3444–70. doi: 10.1038/s44318-026-00760-w (PMC13187458; doi:10.1038/s44318-026-00760-w)
Supplement: Supplementary file 1 — Source data Fig. 1 [file 44318_2026_760_MOESM1_ESM.zip › Figure 1/F/dotblot_quantification.xlsx]

## Sheet: Telomeric DNA % analysis
	BJT
Normalized % of DNA from vector groups	Vector			TRF1			COUP-TF2LBD-TRF1
	rep 1	rep 2	rep 3	rep 1	rep 2	rep 3	rep 1	rep 2	rep 3
H3	1	1	1	0.826	1.485	1.28	0.495	0.821	1.109
H3K9me3	1	1	1	0.929	1.261	1.441	1.254	2.032	1.721
H4	1	1	1	0.753	0.891	1.607	0.601	0.575	1.017
H4ac	1	1	1	0.689	1.168	1.233	0.709	0.62	1.301

## Sheet: Sheet1
		Normalized % of DNA with vector cells
		H3	1	1	1	0.825964	1.48502	1.28002	0.494956	0.821396	1.10889
		H3K9me3	1	1	1	0.929012	1.35281	1.44092	1.25435	2.0318	1.72135
		H4	1	1	1	0.752916	0.89113	1.6066	0.601292	0.574588	1.01731
		H4ac	1	1	1	0.688881	1.16801	1.23299	0.70924	0.620388	1.30073
