# Supplementary material for: Orphan nuclear receptors recruit TRIM28 to promote telomeric H3K9me3 for the ALT pathway
Source: EMBO J. 2026 Mar 31;45(10):3444–70. doi: 10.1038/s44318-026-00760-w (PMC13187458; doi:10.1038/s44318-026-00760-w)
Supplement: Supplementary file 1 — Source data Fig. 1 [file 44318_2026_760_MOESM1_ESM.zip › Figure 1/B/dotblot_quantification.xlsx]

## Sheet: % of telomeric DNA
	U2OS						WI38-VA13/2RA
	siCtrl			siCOUP-TF2/TR4			siCtrl			siCOUP-TF2/TR4
	rep 1	rep 2	rep 3	rep 1	rep 2	rep 3	rep 1	rep 2	rep 3	rep 1	rep 2	rep 3
Ratio of H3K9me3 / H3	1	1	1	0.814	0.706	0.748	1	1	1	0.777	0.548	0.68
Ratio of H4ac / H4	1	1	1	1.079	1.167	1.323	1	1	1	1.03	1.025	1.734
