# Supplementary material for: Orphan nuclear receptors recruit TRIM28 to promote telomeric H3K9me3 for the ALT pathway
Source: EMBO J. 2026 Mar 31;45(10):3444–70. doi: 10.1038/s44318-026-00760-w (PMC13187458; doi:10.1038/s44318-026-00760-w)
Supplement: Supplementary file 2 — Source data Fig. 2 [file 44318_2026_760_MOESM2_ESM.zip]

Archive with 16 entries (13 files):
- Figure 2/
- __MACOSX/._Figure 2
- Figure 2/.DS_Store
- __MACOSX/Figure 2/._.DS_Store
- Figure 2/A/
- __MACOSX/Figure 2/._A
- Figure 2/B/
- __MACOSX/Figure 2/._B
- Figure 2/A/.DS_Store
- __MACOSX/Figure 2/A/._.DS_Store
- Figure 2/A/Quantification for TERRA.xlsx
- __MACOSX/Figure 2/A/._Quantification for TERRA.xlsx
- Figure 2/B/Raw_dotblot_annotated.tiff
- __MACOSX/Figure 2/B/._Raw_dotblot_annotated.tiff
- Figure 2/B/dotblot_quantification.xlsx
- __MACOSX/Figure 2/B/._dotblot_quantification.xlsx
