# Supplementary material for: Orphan nuclear receptors recruit TRIM28 to promote telomeric H3K9me3 for the ALT pathway
Source: EMBO J. 2026 Mar 31;45(10):3444–70. doi: 10.1038/s44318-026-00760-w (PMC13187458; doi:10.1038/s44318-026-00760-w)
Supplement: Supplementary file 2 — Source data Fig. 2 [file 44318_2026_760_MOESM2_ESM.zip › Figure 2/A/Quantification for TERRA.xlsx]

## Sheet: Sheet1
TERRRA expression level normalized with TRF1 expression
			Primer set 1
			Rep 1	Rep 2	Rep 3	Rep 4	Rep 5
		TRF1	1	1	1	1	1
		VP64-TRF1	1.621	2.923	1.459	2.642	5.574
		KRAB-TRF1	0.73	0.869	0.16	0.414	0.809
			Primer set 2
			Rep 1	Rep 2	Rep 3	Rep 4	Rep 5
		TRF1	1	1	1	1	1
		VP64-TRF1	3.111	2.103	2.832	1.581	1.303
		KRAB-TRF1	0.278	0.684	0.348	0.547	0.871
