# Supplementary material for: Orphan nuclear receptors recruit TRIM28 to promote telomeric H3K9me3 for the ALT pathway
Source: EMBO J. 2026 Mar 31;45(10):3444–70. doi: 10.1038/s44318-026-00760-w (PMC13187458; doi:10.1038/s44318-026-00760-w)
Supplement: Supplementary file 2 — Source data Fig. 2 [file 44318_2026_760_MOESM2_ESM.zip › Figure 2/B/dotblot_quantification.xlsx]

## Sheet: Sheet1
Telomeric DNA % normalized with vector groups
		Vector			TRF1			VP64-TRF1			KRAB-TRF1
		Rep 1	Rep 2	Rep 3	Rep 1	Rep 2	Rep 3	Rep 1	Rep 2	Rep 3	Rep 1	Rep 2	Rep 3
	H3	1	1	1	0.942	1.298	0.909	0.885	0.332	0.686	1.892	1.525	1.001
	H3K9me3	1	1	1	1.117	1.859	0.838	0.675	0.577	0.863	1.914	3.023	1.663
	H4	1	1	1	0.863	1.206	0.776	0.641	0.891	0.808	2.601	1.517	1.703
	H4ac	1	1	1	0.888	0.893	1.28	0.694	1.546	1.115	2.025	0.783	0.731
