# Supplementary material for: Orphan nuclear receptors recruit TRIM28 to promote telomeric H3K9me3 for the ALT pathway
Source: EMBO J. 2026 Mar 31;45(10):3444–70. doi: 10.1038/s44318-026-00760-w (PMC13187458; doi:10.1038/s44318-026-00760-w)
Supplement: Supplementary file 3 — Source data Fig. 3 [file 44318_2026_760_MOESM3_ESM.zip]

Archive with 44 entries (37 files):
- Figure 3/
- __MACOSX/._Figure 3
- Figure 3/.DS_Store
- __MACOSX/Figure 3/._.DS_Store
- Figure 3/G/
- __MACOSX/Figure 3/._G
- Figure 3/A/
- __MACOSX/Figure 3/._A
- Figure 3/F/
- __MACOSX/Figure 3/._F
- Figure 3/D/
- __MACOSX/Figure 3/._D
- Figure 3/E/
- __MACOSX/Figure 3/._E
- Figure 3/B/
- __MACOSX/Figure 3/._B
- Figure 3/G/.DS_Store
- __MACOSX/Figure 3/G/._.DS_Store
- Figure 3/G/dotblot_quantatitive.xlsx
- __MACOSX/Figure 3/G/._dotblot_quantatitive.xlsx
- Figure 3/G/Raw_dotblot_annotated.tiff
- __MACOSX/Figure 3/G/._Raw_dotblot_annotated.tiff
- Figure 3/A/.DS_Store
- __MACOSX/Figure 3/A/._.DS_Store
- Figure 3/A/RawBlot_annotated.tiff
- __MACOSX/Figure 3/A/._RawBlot_annotated.tiff
- Figure 3/F/.DS_Store
- __MACOSX/Figure 3/F/._.DS_Store
- Figure 3/F/RawBlot_annotated.tiff
- __MACOSX/Figure 3/F/._RawBlot_annotated.tiff
- Figure 3/D/Quatification_APB.xlsx
- __MACOSX/Figure 3/D/._Quatification_APB.xlsx
- Figure 3/D/.DS_Store
- __MACOSX/Figure 3/D/._.DS_Store
- Figure 3/E/.DS_Store
- __MACOSX/Figure 3/E/._.DS_Store
- Figure 3/E/Quatification_ATDS.xlsx
- __MACOSX/Figure 3/E/._Quatification_ATDS.xlsx
- Figure 3/B/.DS_Store
- __MACOSX/Figure 3/B/._.DS_Store
- Figure 3/B/Raw_dotblot_annotated.tiff
- __MACOSX/Figure 3/B/._Raw_dotblot_annotated.tiff
- Figure 3/B/Quantative_dotblot.xlsx
- __MACOSX/Figure 3/B/._Quantative_dotblot.xlsx
