# Supplementary material for: Orphan nuclear receptors recruit TRIM28 to promote telomeric H3K9me3 for the ALT pathway
Source: EMBO J. 2026 Mar 31;45(10):3444–70. doi: 10.1038/s44318-026-00760-w (PMC13187458; doi:10.1038/s44318-026-00760-w)
Supplement: Supplementary file 3 — Source data Fig. 3 [file 44318_2026_760_MOESM3_ESM.zip › Figure 3/G/dotblot_quantatitive.xlsx]

## Sheet: Telomeric DNA % analysis
	U2OS						WI38-VA13/2RA
Telomeric DNA % Normalized to control groups	siCtrl			siTRIM28			siCtrl			siTRIM28
	rep 1	rep 2	rep 3	rep 1	rep 2	rep 3	rep 1	rep 2	rep 3	rep 1	rep 2	rep 3
H3	1	1	1	1.007	0.967	0.717	1	1	1	0.933	1.117	0.84
H3K9me3	1	1	1	0.823	0.611	0.549	1	1	1	0.574	0.219	0.793
H4	1	1	1	0.985	0.852	0.608	1	1	1	1.304	0.99	0.909
H4ac	1	1	1	1.016	0.995	0.605	1	1	1	0.765	0.635	1.258
