# Supplementary material for: Orphan nuclear receptors recruit TRIM28 to promote telomeric H3K9me3 for the ALT pathway
Source: EMBO J. 2026 Mar 31;45(10):3444–70. doi: 10.1038/s44318-026-00760-w (PMC13187458; doi:10.1038/s44318-026-00760-w)
Supplement: Supplementary file 3 — Source data Fig. 3 [file 44318_2026_760_MOESM3_ESM.zip › Figure 3/D/Quatification_APB.xlsx]

## Sheet: Sheet1
Number of PML / Telomere colocolization per nucleus
		BJT	BJT_COUP-TF2LBD-TRF1				BJT	BJT_COUP-TF2LBD-TRF1
		TRF1	siCtrl	siTRIM28			TRF1	siCtrl	siTRIM28
		1	11	2		% of > 4 colocolization	4.1	58.4	43.9
		2	2	12
		5	26	1
		2	1	0
		4	2	6
		2	16	0
		0	19	13
		3	1	9
		1	2	12
		2	12	27
		4	18	9
		0	15	10
		2	2	2
		2	8	13
		4	21	3
		2	15	1
		0	11	32
		1	1	0
		0	25	13
		3	17	0
		2	2	0
		2	13	12
		1	1	0
		5	3	21
		3	13	12
		4	1	1
		1	2	0
		0	25	13
		2	0	11
		5	16	0
		2	12	0
		5	11	15
		0	3	0
		1	25	0
		5	7	11
		0	2	17
		2	1	19
		2	8	0
		0	2	11
		2	12	4
		1	10	18
		1	7	16
		3	2	15
		2	5	11
		3	2	13
		2	14	23
		1	2	19
		1	2	2
		0	18	1
		0	25	14
		4	12	23
		1	1	0
		2	10	5
		1	8	2
		2	2	7
		1	5	9
		0	13	2
		1	9	13
		3	16	8
		2	15	9
		0	13	24
		2	1	10
		4	12	3
		1	1	10
		2	2	9
		1	8	36
		2	11	19
		3	17	3
		1	10	6
		4	1	1
		2	21	12
		1	18	6
		2	17	13
		4	1	0
		1	14	9
		0	13	12
		0	8	1
		1	1	18
		2	6	10
		1	1	2
		1	15	13
		5	14	3
		2	8	2
		1	2	1
		0	1	13
		1	2	10
		1	10	24
		0	9	0
		0	12	11
		2	19	27
		1	1	21
		0	17	12
		1	8	3
		4	13	7
		0	33	1
		1	9	11
		1	0	12
		1	21	13
		0	10	15
		0	19	0
		1	1	14
		0	29	11
		1	16	17
		0	15	19
		4	1	4
		1	14	11
		1	6	4
		0	22	18
		0	1	3
		1	17	6
		0	16	2
		0	9	1
		3	1	3
		1	13	12
		3	14	0
		0	10	5
		2	11	0
		1	3	3
		0	2	2
		1	13	2
		2	0	10
		0	19	7
		2	0	2
		1	13	12
		0	2	6
		0	17	1
		0	1	9
		0	7	24
		3	10	10
		1	5	3
		0	3	10
		3	0	2
		0	10	36
		0	16	0
		1	0	2
		0	0	0
		0	1	11
		0	13	1
		2	14	1
		1	17	2
		5	8	13
		0	16	8
		3	2	0
		1	7	10
		2	0	9
		0	13	0
		0	29	9
		1	9	2
		0	5	13
		0	0	2
		0	0	8
		1	2	7
		4	12	2
		2	1	1
		2	1	2
		1	15	2
		2	0	11
		1	8	0
		1	7	16
		2	6	3
		0	0	2
		2	12	2
		0	11	1
		4	25	2
		0	7	11
		0	13	2
		2	11	10
		2	0	1
		0	17	1
		4	0	2
		1	2	1
		1	4	2
		5	0	0
		1	22	2
		1	0	1
		2	9	1
		2	26	3
		0	0	4
		1	5	9
		2	4	0
		0	11	0
		1	18	0
		3	2	0
		0	1	3
		0	4	13
		2	27	4
		2	0	17
		2	0	1
		1	21	0
		1	4	0
		3	17	17
		0	16	10
		3	9	8
		0	0	9
		2	14	15
		1	12	15
			5	6
			12	2
			11	3
			8	2
			16	1
			3	0
			2	3
			15	2
			2	0
			11	1
			19	0
			24	6
			14	7
			0	2
			13	1
			1	6
			2	15
			4	13
			3	0
			17	19
			1	4
			1	1
			3	0
			19	2
			2	16
			18	20
			9	2
			6	9
			4	1
			0	5
			2	8
			17	4
			1	1
			2	0
			12	12
			1	6
			11	3
			6	2
			4	10
			1	1
			9	0
			1	7
			12	5
			9	2
			12	8
			2	4
			13	1
			0	9
			10	1
			2	3
			1	6
			0	1
			22	11
			13	2
			1	7
			3	1
			21	4
			12	8
			1	1
			0	2
			4	3
			11	6
			13	2
			1	5
			15	1
			0	1
			7	9
			11	4
			0	7
			0	10
			4	0
			12	11
			13	1
			1	3
			3	0
			4	0
			11	1
			13	16
			1	2
			19	0
			2	0
			1	1
			29	0
			22	9
			0	3
			27	0
			9	2
			22	3
			9	1
			2	1
			13	12
			18	4
			9	8
			1	1
			17	0
			1	3
			10	5
			2	2
			1	1
			1	0
				0
				9
				11
				15
				1
				0
				0
				3
				8
				2
				0
				0
				1
				0
				13
				4
				6
				2
				14
				3
				2
				0
				1
				0
				2
				4
				6
				1
				1
				0
				5
				3
				9
				2
				1
				11
				8
				0
				0
				0
				2
				11
				14
				1
				3
				0
				4
				0
				0
				9
				2
				16
				1
				0
				3
				0
				0
				15
				11
				2
				17
				1
				0
				9
				6
				7
				3
				2
				1
				0
				16
				4
				5
				8
				2
				0
				8
				3
				0
				1
				7
				4
				9
				5
				2
				14
				11
				1
				6
				3
				0
				0
				7
				4
				2
				1
				0
				0
				5
				3
				8
				6
				14
				2
				11
				1
				4
				7
				5
				8
				2
				0
				15
