# Supplementary material for: Orphan nuclear receptors recruit TRIM28 to promote telomeric H3K9me3 for the ALT pathway
Source: EMBO J. 2026 Mar 31;45(10):3444–70. doi: 10.1038/s44318-026-00760-w (PMC13187458; doi:10.1038/s44318-026-00760-w)
Supplement: Supplementary file 3 — Source data Fig. 3 [file 44318_2026_760_MOESM3_ESM.zip › Figure 3/E/Quatification_ATDS.xlsx]

## Sheet: Sheet1
Number of EdU / Telomere coloclization per nucleus
		BJT	BJT_COUP-TF2LBD-TRF1				BJT	BJT_COUP-TF2LBD-TRF1
		TRF1	siCtrl	siTRIM28			TRF1	siCtrl	siTRIM28
		1	5	3		% of cell > 2 EdU/Telomere colocolization	0	18.54	4.3
		0	6	2
		1	9	0
		1	4	1
		0	2	0
		0	5	0
		0	2	0
		0	0	0
		1	2	0
		0	5	0
		0	2	0
		1	7	0
		0	0	0
		0	0	0
		0	0	0
		0	2	0
		1	0	0
		0	0	0
		0	1	1
		0	0	0
		0	1	2
		0	3	2
		1	6	0
		0	6	2
		1	6	0
		0	2	0
		0	3	0
		0	3	0
		0	0	0
		1	1	0
		1	0	0
		0	2	7
		1	1	0
		1	0	0
		0	2	0
		0	2	0
		1	1	0
		2	4	0
		0	3	0
		0	8	1
		0	10	0
		0	8	0
		0	6	0
		1	3	0
		0	0	0
		0	0	0
		1	0	0
		0	6	1
		0	1	0
		0	6	1
		0	2	0
		0	7	0
		0	9	0
		0	0	0
		0	2	1
		1	2	0
		0	0	0
		0	3	0
		0	1	0
		0	7	1
		0	5	0
		0	0	0
		0	5	0
		0	5	0
		0	1	2
		0	4	0
		0	0	0
		0	0	1
		0	0	0
		0	0	2
		0	0	0
		0	0	1
		1	0	1
		0	0	0
		0	0	2
		0	0	0
		0	0	1
		0	0	1
		0	1	2
		0	0	2
		0	0	4
		0	0	2
		0	2	1
		2	2	0
		0	0	3
		0	0	3
		1	0	3
		0	1	0
		0	0	0
		0	7	0
		0	0	0
		0	0	0
		0	0	0
		0	0	0
		0	2	0
		0	0	0
		0	0	0
		0	0	0
		0	1	4
		0	2	2
		0	0	0
		0	0	0
		0	0	0
		0	0	0
		0	0	0
		0	0	0
		0	3	0
		0	0	0
		1	1	0
		0	0	0
		0	1	0
		0	0	0
		0	0	0
		0	0	0
		0	0	0
		0	2	0
		0	0	0
		0	0	0
		0	1	0
		0	0	0
		0	0	0
		0	0	0
		0	0	0
		0	0	0
		0	0	0
		0	0	0
		0	0	0
		0	0	0
		0	0	0
		0	0	1
		0	0	5
		0	0	1
		0	0	0
		0	1	0
		0	0	0
		0	0	1
		0	2	0
		0	0	0
		0	0	0
		0	0	0
		0	0	0
		0	1	2
		0	0	2
		0	0	0
		0	0	0
		1	0	0
		0	0	0
		0	0	0
		0	4	0
		0	0	5
		0	0	0
		0	0	0
		0	1	0
		0	7	1
		0	0	0
		0	0	0
		0	2	0
		0	2	0
		0	0	0
		0	0	0
		0	0	0
		0	1	0
		1	0	0
		0	0	0
		0	2	0
		0	1	0
		0	1	0
		1	0	0
		0	0	0
		0	0	0
		0	0	0
		0	1	0
		1	0	0
		0	0	0
		0	0	0
		0	1	0
		0	0	0
		0	0	3
		0	0	0
		0	0	0
		0	0	0
		0	0	0
		1	0	0
			1	0
			0	0
			0	0
			3	2
			7	0
			0	0
			0	0
			0	0
			0	0
			0	0
			0	0
			0	0
			0	7
			0	0
			5	0
			0	0
			0	0
			1	0
			0	1
			0	0
			0	0
			3	0
				0
				0
				0
				0
				0
				0
				0
				0
				0
				0
				0
				2
				0
				0
				0
				0
				0
				0
				0
				0
				0
				0
				0
				1
				0
				1
				0
				0
				0
				0
				0
				1
				0
				0
				0
				1
				0
				0
				0
				0
				0
				0
				0
				0
				0
				6
				0
				0
				0
				0
				0
				0
				0
				0
				0
				0
				0
				0
				0
				0
				0
				0
				0
				0
				0
				0
				1
				0
				0
				0
				0
				0
				0
				0
				2
				0
