# Supplementary material for: Orphan nuclear receptors recruit TRIM28 to promote telomeric H3K9me3 for the ALT pathway
Source: EMBO J. 2026 Mar 31;45(10):3444–70. doi: 10.1038/s44318-026-00760-w (PMC13187458; doi:10.1038/s44318-026-00760-w)
Supplement: Supplementary file 3 — Source data Fig. 3 [file 44318_2026_760_MOESM3_ESM.zip › Figure 3/B/Quantative_dotblot.xlsx]

## Sheet: Telomeric DNA % analysis
Normalized % of telomeric DNA from vector groups	BJT
	Vector_siCtrl			Vector_siTrim28			COUP-TF2LBD-TRF1_siCtrl			COUP-TF2LBD-TRF1_siTrim28
	Rep 1	Rep 2	Rep 3	Rep 1	Rep 2	Rep 3	Rep 1	Rep 2	Rep 3	Rep 1	Rep 2	Rep 3
H3	1	1	1	0.982	0.908	0.797	0.927	0.787	1.243	0.905	0.682	1.166
H3K9me3	1	1	1	0.948	0.874	1.371	2.395	1.707	1.841	0.897	0.734	1.393
H4	1	1	1	0.776	0.876	1.31	0.677	0.688	1.753	0.49	0.543	1.465
H4ac	1	1	1	0.926	0.934	1.186	0.748	0.866	1.539	1.133	1.453	1.484
