# Supplementary material for: Orphan nuclear receptors recruit TRIM28 to promote telomeric H3K9me3 for the ALT pathway
Source: EMBO J. 2026 Mar 31;45(10):3444–70. doi: 10.1038/s44318-026-00760-w (PMC13187458; doi:10.1038/s44318-026-00760-w)
Supplement: Supplementary file 4 — Source data Fig. 4 [file 44318_2026_760_MOESM4_ESM.zip]

Archive with 38 entries (32 files):
- Figure 4/
- __MACOSX/._Figure 4
- Figure 4/.DS_Store
- __MACOSX/Figure 4/._.DS_Store
- Figure 4/G/
- __MACOSX/Figure 4/._G
- Figure 4/A/
- __MACOSX/Figure 4/._A
- Figure 4/F/
- __MACOSX/Figure 4/._F
- Figure 4/E/
- __MACOSX/Figure 4/._E
- Figure 4/B/
- __MACOSX/Figure 4/._B
- Figure 4/G/.DS_Store
- __MACOSX/Figure 4/G/._.DS_Store
- Figure 4/G/RawBlot_annotated.tiff
- __MACOSX/Figure 4/G/._RawBlot_annotated.tiff
- Figure 4/A/.DS_Store
- __MACOSX/Figure 4/A/._.DS_Store
- Figure 4/A/Raw2_blot_annotated.tiff
- __MACOSX/Figure 4/A/._Raw2_blot_annotated.tiff
- Figure 4/A/Raw1_blot_annotated.tiff
- __MACOSX/Figure 4/A/._Raw1_blot_annotated.tiff
- Figure 4/F/.DS_Store
- __MACOSX/Figure 4/F/._.DS_Store
- Figure 4/F/RawBlot_annotated.tiff
- __MACOSX/Figure 4/F/._RawBlot_annotated.tiff
- Figure 4/E/Quantification.xlsx
- __MACOSX/Figure 4/E/._Quantification.xlsx
- Figure 4/B/Raw_dotblot_annotated_1.tiff
- __MACOSX/Figure 4/B/._Raw_dotblot_annotated_1.tiff
- Figure 4/B/.DS_Store
- __MACOSX/Figure 4/B/._.DS_Store
- Figure 4/B/dotblot_quantification.xlsx
- __MACOSX/Figure 4/B/._dotblot_quantification.xlsx
- Figure 4/B/Raw_dotblot_annotated_2.tiff
- __MACOSX/Figure 4/B/._Raw_dotblot_annotated_2.tiff
