# Supplementary material for: Orphan nuclear receptors recruit TRIM28 to promote telomeric H3K9me3 for the ALT pathway
Source: EMBO J. 2026 Mar 31;45(10):3444–70. doi: 10.1038/s44318-026-00760-w (PMC13187458; doi:10.1038/s44318-026-00760-w)
Supplement: Supplementary file 4 — Source data Fig. 4 [file 44318_2026_760_MOESM4_ESM.zip › Figure 4/E/Quantification.xlsx]

## Sheet: Sheet1
Average intensity of TRIM28 in telomere vs average intensity of TRIM28 in nucleus
Vector	Rep 1	1
	Rep 2	1
	Rep 3	1
TRF1	Rep 1	0.927
	Rep 2	1.102
	Rep 3	1.032
KRAB-TRF1	Rep 1	1.306
	Rep 2	1.678
	Rep 3	1.292
COUP-TF2LBD-TRF1	Rep 1	1.173
	Rep 2	1.434
	Rep 3	1.187
COUP-TF2LBD∆AF-TRF1	Rep 1	0.9
	Rep 2	1.215
	Rep 3	0.935
