# Supplementary material for: Orphan nuclear receptors recruit TRIM28 to promote telomeric H3K9me3 for the ALT pathway
Source: EMBO J. 2026 Mar 31;45(10):3444–70. doi: 10.1038/s44318-026-00760-w (PMC13187458; doi:10.1038/s44318-026-00760-w)
Supplement: Supplementary file 4 — Source data Fig. 4 [file 44318_2026_760_MOESM4_ESM.zip › Figure 4/B/dotblot_quantification.xlsx]

## Sheet: Telomeric DNA % analysis
Telomeric DNA % normalized to siCtrl groups		U2OS		WI38-VA13/2RA		SOAS-2
		siCtrl	siCOUP-TF2/TR4	siCtrl	siCOUP-TF2/TR4	siCtrl	siCOUP-TF2/TR4
Rep 1		1	0.902	1	0.442	1	0.761
Rep 2		1	0.738	1	0.335	1	0.753
Rep 3		1	0.658	1	0.395	1	0.546
