# Supplementary material for: Orphan nuclear receptors recruit TRIM28 to promote telomeric H3K9me3 for the ALT pathway
Source: EMBO J. 2026 Mar 31;45(10):3444–70. doi: 10.1038/s44318-026-00760-w (PMC13187458; doi:10.1038/s44318-026-00760-w)
Supplement: Supplementary file 5 — Source data Fig. 5 [file 44318_2026_760_MOESM5_ESM.zip]

Archive with 36 entries (30 files):
- Figure 5/
- __MACOSX/._Figure 5
- Figure 5/.DS_Store
- __MACOSX/Figure 5/._.DS_Store
- Figure 5/G/
- __MACOSX/Figure 5/._G
- Figure 5/F/
- __MACOSX/Figure 5/._F
- Figure 5/H/
- __MACOSX/Figure 5/._H
- Figure 5/D/
- __MACOSX/Figure 5/._D
- Figure 5/E/
- __MACOSX/Figure 5/._E
- Figure 5/G/.DS_Store
- __MACOSX/Figure 5/G/._.DS_Store
- Figure 5/G/Quantification_ssTel_TRIM28.xlsx
- __MACOSX/Figure 5/G/._Quantification_ssTel_TRIM28.xlsx
- Figure 5/F/.DS_Store
- __MACOSX/Figure 5/F/._.DS_Store
- Figure 5/F/Quatification_ATDS.xlsx
- __MACOSX/Figure 5/F/._Quatification_ATDS.xlsx
- Figure 5/H/.DS_Store
- __MACOSX/Figure 5/H/._.DS_Store
- Figure 5/H/Raw_dotblot_annotated.tiff
- __MACOSX/Figure 5/H/._Raw_dotblot_annotated.tiff
- Figure 5/H/dotblot_quantification.xlsx
- __MACOSX/Figure 5/H/._dotblot_quantification.xlsx
- Figure 5/D/.DS_Store
- __MACOSX/Figure 5/D/._.DS_Store
- Figure 5/D/RawBlot_annotated.tiff
- __MACOSX/Figure 5/D/._RawBlot_annotated.tiff
- Figure 5/E/Quatification_APB.xlsx
- __MACOSX/Figure 5/E/._Quatification_APB.xlsx
- Figure 5/E/.DS_Store
- __MACOSX/Figure 5/E/._.DS_Store
