# Supplementary material for: Orphan nuclear receptors recruit TRIM28 to promote telomeric H3K9me3 for the ALT pathway
Source: EMBO J. 2026 Mar 31;45(10):3444–70. doi: 10.1038/s44318-026-00760-w (PMC13187458; doi:10.1038/s44318-026-00760-w)
Supplement: Supplementary file 5 — Source data Fig. 5 [file 44318_2026_760_MOESM5_ESM.zip › Figure 5/G/Quantification_ssTel_TRIM28.xlsx]

## Sheet: Sheet1
Number of single stranded telomeric C rich foci each nucleus
		Rep 1				Rep 2				Rep 3
		siCtrl + vector	siTRIM28 + Vector	siTRIM28 + WT TRIM28	siTRIM28 + RBCC TRIM28	siCtrl + vector	siTRIM28 + Vector	siTRIM28 + WT TRIM28	siTRIM28 + RBCC TRIM28	siCtrl + vector	siTRIM28 + Vector	siTRIM28 + WT TRIM28	siTRIM28 + RBCC TRIM28
		18	5	10	4	30	4	7	2	1	40	12	16
		20	1	8	0	36	35	15	3	19	2	7	4
		19	22	10	9	6	0	32	13	37	8	12	0
		26	5	30	46	5	0	22	1	18	19	5	14
		28	11	25	6	0	9	19	4	12	41	14	1
		8	18	27	14	36	1	11	18	0	12	5	9
		17	1	34	2	11	2	3	0	11	1	3	1
		32	8	1	7	5	0	24	0	21	1	7	3
		27	10	17	2	23	2	24	1	0	35	5	0
		2	5	2	0	34	3	33	1	5	0	19	10
		17	13	25	3	9	27	32	0	15	15	7	20
		11	1	12	6	2	6	29	30	25	38	17	1
		26	33	10	9	39	6	10	0	32	36	7	12
		1	25	17	1	1	25	2	4	1	6	20	13
		15	4	17	3	15	3	25	1	7	0	3	22
		17	14	32	15	32	15	30	25	9	15	5	0
		8	39	17	3	7	3	29	7	0	6	12	0
		32	0	29	0	0	44	16	0	7	30	5	3
		4	1	37	16	6	46	23	17	26	0	19	13
		0	6	5	1	10	1	4	2	3	35	20	31
		15	0	27	10	3	10	2	4	6	0	7	18
		4	39	10	0	0	7	4	8	4	0	3	17
		7	2	32	18	0	1	3	16	5	28	5	32
		19	21	2	7	36	7	20	24	32	6	8	1
		19	0	12	7	0	0	3	0	4	1	7	16
		30	1	5	12	33	1	28	3	4	0	6	0
		20	22	0	25	10	3	7	3	4	5	19	0
		4	25	27	6	3	0	35	5	5	0	18	17
		8	12	20	1	16	14	35	31	0	37	19	1
		7	13	15	13	18	2	31	0	1	15	1	7
		32	1	6	0	1	0	18	20	4	0	11	0
		26	3	29	4	1	1	3	0	0	5	14	2
		2	16	3	3	15	1	20	1	29	37	7	1
		7	0	17	3	0	18	0	0	8	0	2	0
		35	0	36	0	1	0	5	16	23	7	5	23
		10	27	3	6	1	1	29	0	5	15	1	27
		29	0	5	5	0	30	22	0	8	4	15	11
		28	8	2	0	23	0	8	6	6	15	26	24
		18	0	33	15	20	17	32	2	7	7	23	2
		11	2	40	0	0	4	9	7	0	40	28	21
		8	2	35	8	29	13	0	5	32	12	16	23
		3	0	40	6	0	31	0	8	24	2	11	4
		32	30	36	1	5	39	33	34	2	16	8	24
		33	8	1	9	20	4	32	1	19	0	26	0
		34	11	31	5	0	35	1	7	4	8	17	34
		27	0	33	7	18	4	36	0	11	2	26	12
		4	43	29	18	8	24	0	10	6	42	27	21
		14	16	24	3	33	16	36	0	8	5	22	12
		20	0	4	8	19	24	8	8	5	19	7	8
		0	3	4	16	0	0	0	12	15	2	21	6
		23	26	11	0	0	7	9	14	7	34	12	0
		20	1	7		4	3	4	9	0	4	17	24
		40	0	0		9	25	25	33	11	29	12	32
		36	20	32		1	0	0	10	1	0	21	7
		4	6	0		6	0	31	8	13	28	12	19
		2	10	0		34	12	4	11	1	0	14	5
		2	27	16		25	0	19	13	1	28	22	25
		3	2	38		10	34	20		6	39	24	8
		38	1	16		3	14	10		3	0	19	13
		26	10	5		1	16	12		2	5	20	9
			17	2		0	3	19		0	0	7	3
			0	1		3	0	7		2	4	7	9
			3	33		5	8	11		37	1	21	4
			29	5		4	2	18		5	0	7	11
			25	32		32	40	6		25	2	27	0
			14	1		28	5	14		14	32	10	10
			4	7		9	0	13		32	0	8	22
			1	27		1	18	17		15	15	10	0
			22	20		6	1	15		35	21	30	3
			28	33		7	31	4		20	1	20	0
			6	5			5	9		26	0	25	1
			7	29			33	8		20	27	2	25
			31				6	17		11	3	29	2
			37				8	4		9	21	34	0
			27				20	4		4	15	27	0
			34				8	17		0	5	25	0
			5				23	15		21	32	12	0
			9				10	7		1	5	10	31
			1				0			37	9	3	4
			15				33			35	13	32	11
			8				1			7	0	17	2
			34				0			6	1	1	8
			3				6			4	28	17	19
			0				4			21	0		12
			20				3			1	17		12
			28				6				7		1
			4				15				21		1
			32				6				0		18
			3				10				10		0
			0				0				9		15
			5				13				39		5
			11				12				10		7
			15				0				1		6
			4				3				0		0
			5				1				5		5
			18				2				1		6
			5				0				2		30
			13				9				22		0
			1				7				0		9
			11				0				1		28
			1				7				5		0
			8				3				2		15
			10				0				6		6
			6				0				27		1
			0				2				0		0
			1				3				25		0
							1				1		0
							11				0		21
							13				19
							9				12
							25				0
							16				2
											7
											14
											37
											1
											1
											0
											26
											1
											2
											1
											17
											0
											24
											5
											1
											5
											4
											1
