# Supplementary material for: Orphan nuclear receptors recruit TRIM28 to promote telomeric H3K9me3 for the ALT pathway
Source: EMBO J. 2026 Mar 31;45(10):3444–70. doi: 10.1038/s44318-026-00760-w (PMC13187458; doi:10.1038/s44318-026-00760-w)
Supplement: Supplementary file 5 — Source data Fig. 5 [file 44318_2026_760_MOESM5_ESM.zip › Figure 5/F/Quatification_ATDS.xlsx]

## Sheet: Sheet1
Number of EdU / Telomere colocolization each nucleus
		Rep 1				Rep 2				Rep 3
		siCtrl + vector	siTRIM28 + Vector	siTRIM28 + WT TRIM28	siTRIM28 + RBCC TRIM28	siCtrl + vector	siTRIM28 + Vector	siTRIM28 + WT TRIM28	siTRIM28 + RBCC TRIM28	siCtrl + vector	siTRIM28 + Vector	siTRIM28 + WT TRIM28	siTRIM28 + RBCC TRIM28
		3	8	5	0	10	5	0	0	3	0	1	2
		4	1	10	0	4	0	0	0	1	0	0	1
		3	2	11	12	1	2	16	1	4	0	0	2
		2	2	3	0	4	0	8	5	13	1	4	3
		3	0	1	2	1	0	13	6	9	0	10	9
		1	2	4	0	2	0	9	0	0	0	7	4
		15	4	13	0	0	1	12	0	0	0	1	0
		0	3	9	1	0	1	8	0	4	0	1	0
		0	4	9	0	1	0	17	1	2	2	2	0
		0	10	0	2	0	1	1	1	4	0	4	12
		18	11	9	0	1	4	16	5	0	1	0	0
		0	18	2	10	4	0	3	1	1	1	0	1
		20	5	17	0	0	1	10	0	0	5	10	0
		0	3	0	8	3	0	2	5	1	0	8	0
		3	4	10	0	0	4	0	1	16	0	3	1
		6	1	2	0	9	0	9	2	2	0	0	1
		0	8	9	0	11	0	1	5	1	0	4	0
		15	1	9	0	15	10	0	3	0	2	14	1
		8	3	0	0	5	0	17	0	0	1	2	0
		17	1	2	0	10	1	0	1	0	0	5	5
		9	3	15	0	13	5	3	0	0	5	0	1
		0	0	1	0	3	0	5	15	6	0	1	0
		2	0	8	0	0	2	0	5	8	0	2	0
		1	0	1	0	0	4	11	19	9	5	14	2
		0	0	4	0	1	0	0	0	1	7	9	0
		4	0	0	0	0	0	12	2	0	0	1	0
		9	1	0	0	1	0	2	0	0	1	1	1
		13	1	13	17	0	0	8	0	1	1	2	0
		13	0	15	0	4	0	4	0	1	0	3	0
		10	0	8	8	0	3	0	2	0	3	0	4
		11	1	14	1	0	7	12	0	15	0	2	0
		10	3	3	6	0	0	10	0	2	0	4	4
		10	2	9	0	2	3	21	5	1	1	4	0
		6	3	3	4	0	0	3	0	2	1	1	3
		18	2	14	0	0	0	0	0	0	0	0	0
		12	6	8	1	15	0	1	0	1	0	0	8
		0	0	0	1	1	0	2	0	5	0	4	0
		4	20	0	0	0	1	1	1	6	0	21	0
		3	10	8	0	0	0	1	2	5	0	2	7
		21	2	21	0	6	0	0	0	6	10	0	0
		0	0	0	0	8	0	1	0	1	2	1	6
		0	5	0	4	1	0	0	0	0	0	14	1
		1	0	9	0	0	0	6	0	0	6	3	0
		23	0	17	1	1	0	1	0	5	15	3	0
		2	0	18	0	13	0	9	7	5	8	0	0
		0	0	0	0	4	3	5	5	2	7	3	0
		0	6	14	0	0	1	2	0	0	0	4	7
		0	0	2	0	6	0	1	0	1	1	0	3
		3	0	13	0	0	0	7	0	5	0	0	5
		0	0	0	0	7	2	1	0	2	0	8	0
		11	0	5	0	2	1	3	0	1	0	0	0
		11	0	2	0	1	0	0	0	5	0	16	0
		0	2	7	0	1	0	1	0	1	1	4	13
		0	3	2	0	7	1	21	0	3	2	2	6
		5	0	0	0	1	0	1	4	2	3	6	7
		14	11	3	0	0	3	9	1	5	0	2	5
		3	0	4	0	0	20		7	0	3	12	1
		2	2	22	0	5	4		5	6	0	4	7
		5	0	0	0	1	0		3	5	1	3	3
		1	4	1	1	1	0		4	2	1	1	1
		1	1	0	1	15	5		0	5	6	2	0
		0	3	18	0	1	0		0	2	1	1	0
		13	3	0	0	3	10		0	3	0	0	16
		0	1	3	0	1	14		5	5	0	3	9
		0	0	9	0	0	8		0	2		1	6
		0	0	15	0	0	7		0	1		9	0
		10	2	15	0	6	0		0	5		3	1
		5	2	0	0	3	10			1		8	2
		0	0	14	0	0	0			11		0	0
		2	0	0	4	20	6			0		2	0
		11	0	1	0	0	0			1		1	3
		1	0	0	0	0	2			2		0	2
		10	3	0	0	0	3			1		4	0
		0	1	0	2	2	1			3		12	2
		0	1	9	0	0	0			0		4	1
		1	0		0	1	0			3		9	0
		1	0		0	10	11					4	4
		13	0		0	11						1	5
		9	18		0							3	6
		11	11		2							5	1
		0	0		21							0	3
		4	0		0							16	0
		0	0		0							0	0
		10	0		0							2	0
		6	6		8							0	2
		0	0		0								0
		11	1		18								1
		21	0		0								0
		9	0		0								1
		0	0		4								0
		7	0		0								0
		3	0		1								0
		0	3		0								0
		2	0		0								0
		1	0		1								1
		6	0		4								0
		0	0		0								3
		9	1		2								0
		0	2		0								7
		0	0		0								10
		0	1		2								0
		13	0		0
		0	0		0
		1	1		1
		4	3		3
		1	2		1
		11	6		0
		6	10		7
		0	0		9
		0	0		0
		9	0
		0	0
		11	6
		5	1
		9	0
		16	2
		3	0
		9	0
		3	7
		18	1
		0	0
		0	0
		2	3
		9	1
		7	0
		12	0
		1	0
		18	5
		14	0
		8	0
		17
		0
		3
		11
		5
		3
		4
		1
		4
		15
		10
		10
		3
		13
		6
		5
		12
		10
		11
		10
		20
		14
		23
		15
