# Supplementary material for: Orphan nuclear receptors recruit TRIM28 to promote telomeric H3K9me3 for the ALT pathway
Source: EMBO J. 2026 Mar 31;45(10):3444–70. doi: 10.1038/s44318-026-00760-w (PMC13187458; doi:10.1038/s44318-026-00760-w)
Supplement: Supplementary file 5 — Source data Fig. 5 [file 44318_2026_760_MOESM5_ESM.zip › Figure 5/H/dotblot_quantification.xlsx]

## Sheet: Telomeric DNA % analysis 
	% of telomeric DNA pull down by H3 or H3K9me3 and normalized to control groups		WI38-VA13/2RA
			siCtrl +Vector			siTRIM28 +Vector			siTRIM28 +WT TRIM28			siTRIM28 +RBCC TRIM28
			Rep 1	Rep 2	Rep 3	Rep 1	Rep 2	Rep 3	Rep 1	Rep 2	Rep 3	Rep 1	Rep 2	Rep 3
		H3	1	1	1	0.925	1.092	0.961	1.077	1.06	1.012	0.988	1.082	0.97
		H3K9me3	1	1	1	0.634	0.569	0.718	1.411	1.296	1.135	0.707	0.647	0.627
