# Supplementary material for: Orphan nuclear receptors recruit TRIM28 to promote telomeric H3K9me3 for the ALT pathway
Source: EMBO J. 2026 Mar 31;45(10):3444–70. doi: 10.1038/s44318-026-00760-w (PMC13187458; doi:10.1038/s44318-026-00760-w)
Supplement: Supplementary file 5 — Source data Fig. 5 [file 44318_2026_760_MOESM5_ESM.zip › Figure 5/E/Quatification_APB.xlsx]

## Sheet: Sheet1
Number of PML / Telomere colocolization each nucleus
		Rep 1				Rep 2				Rep 3
		siCtrl + vector	siTRIM28 + Vector	siTRIM28 + WT TRIM28	siTRIM28 + RBCC TRIM28	siCtrl + vector	siTRIM28 + Vector	siTRIM28 + WT TRIM28	siTRIM28 + RBCC TRIM28	siCtrl + vector	siTRIM28 + Vector	siTRIM28 + WT TRIM28	siTRIM28 + RBCC TRIM28
		9	6	26	0	5	2	4	2	1	8	3	0
		10	5	2	1	6	2	10	9	3	3	0	0
		4	6	5	14	1	5	17	1	7	0	0	0
		3	0	1	0	5	3	12	0	6	0	0	0
		6	8	0	2	0	25	12	0	8	0	0	2
		1	2	8	1	5	1	9	0	3	3	2	6
		6	11	4	1	4	0	13	0	0	0	0	2
		0	4	3	4	10	1	8	2	11	1	0	1
		2	10	3	5	2	0	12	3	3	1	1	6
		2	6	5	8	3	0	21	0	2	0	0	0
		7	6	3	0	0	8	3	2	8	7	1	4
		9	4	5	12	2	0	17	3	8	0	1	14
		6	1	17	0	1	7	16	0	6	12	2	2
		6	8	0	13	5	11	1	0	3	1	1	0
		4	6	4	5	1	0	16	0	8	8	1	0
		2	6	6	1	3	6	2	2	2	3	0	1
		0	12	10	9	10	1	11	2	7	4	3	2
		10	2	7	0	2	0	9	3	6	4	2	1
		15	4	5	2	2	1	10	1	0	0	0	1
		0	3	3	4	5	0	8	4	4	1	1	5
		7	14	10	2	13	0	15	0	9	2	7	1
		3	1	0	5	7	1	15	16	8	2	0	0
		2	8	14	2	5	1	11	0	8	3	0	0
		1	4	1	0	0	2	16	0	8	7	1	1
		1	6	11	5	17	2	16	0	6	0	0	9
		2	0	1	2	5	0	18	0	5	1	0	5
		6	5	2	12	0	1	17	9	10	7	10	0
		5	1	14	13	6	0	19	12	12	0	1	0
		0	6	12	1	1	0	12	0	2	1	1	0
		9	4	15	3	1	1	10	0	0	1	0	0
		1	1	14	9	12	0	0	0	5	4	0	1
		0	6	16	5	9	3	2	6	3	1	0	0
		4	1	12	4	2	2	9	0	2	2	0	1
		8	3	3	9	3	2	0	1	1	0	6	0
		6	0	9	9	6	3	16	2	4	1	0	0
		4	5	10	7	0	0	1	1	0	5	0	5
		1	1	0	5	11	1	0	1	3	1	0	1
		11	1	18	2	3	3	0	1	8	3	0	1
		0	5	8	6	2	2	2	1	1	1	0	0
		13	3	8	8	4	11	3	0	1	17	6	0
		4	1	4	1	3	11	2	0	2	0	1	1
		1	0	14	4	2	0	0	0	3	0	1	5
		4	10	9	6	3	0	0	1	6	4	0	2
		5	1	3	2	6	1	0	0	0	8	0	2
		4	1	24	8	6	0	12	2	1	1	0	3
		13	8	4	3	1	0	6	2	1	1	0	2
		2	4	12	2	2	7	2	0	1	1	2	2
		26	0	8	7	0	0	0	0	3	1	0	3
		2	0	15	2	2	0	3	0	3	1	2	0
		0	5	0	0	4	1	1	1	0	3	1	2
		1	11	2	0	1	0	9	0	0	1	6	0
		12	1	8	0	1	0	0	0	6	4	0	0
		1	9	16	0	0	0	10	1	4	8	4	10
		0	10	10	0	2	11	0	7	6	0	14	6
		4	8	9	0	0	2	2	6	0	4	15	9
		13	9	1	8	0	0	4	1	0	3	16	1
		9	8	5	10	2	1		3	0	1	18	0
		10	4	14	5	3	4		0	0	0	16	1
		1	5	11	0	1	0		0	1	1	17	0
		2	9	0	1	2	3		0	1	1	15	0
		5	9	0	8	18	1		0	5	0	13	2
		7	18	8	0	17	6		0	3	1	15	3
		12	2	1	4	36	1		0	0	0	5	11
		7	7	8	2	0	0		10	0	1	17	5
		0	0	17	1	0	0		6	1		16	2
		1	5	13	0	1	9		1	2		4	5
		6	2	13	0	2	1		1	0		2	4
		0	13	7	0	0	11			10		14	1
		3	1	12	8	0	10			0		5	4
		6	10	4	2	6	9			12		10	2
		8	4	8	4	2	6			7		10	1
		7	6	10	4	3	13			2		20	2
		2	4	5	10	6	0			0		6	0
		1	1	2	6	5	4			7		13	0
		5	1	4	14	9	0			2		14	2
		0	6		4	7	0			4		13	13
		2	6		1	1	10					5	7
		8	12		0	0						24	7
		0	9		6							11	13
		8	6		6							11	2
		7	3		12							19	5
		5	0		2							11	1
		6	18		11							10	7
		10	2		3								5
		9	2		6								0
		1	14		14								3
		13	1		8								10
		22	12		3								1
		15	0		7								2
		3	5		8								1
		4	1		13								10
		6	8		5								1
		4	1		8								8
		4	1		2								2
		6	9		1								0
		1	1		9								0
		1	0		6								3
		16	0		1								14
		3	10		14								3
		12	1		1								6
		29	7		6								6
		20	15		1
		5	6		8
		4	5		13
		9	6		6
		3	6		3
		5	0		11
		2	1		7
		0	1		6
		0	1		13
		14	3
		7	4
		19	5
		8	1
		6	1
		20	5
		4	3
		5	1
		10	0
		14	10
		2	1
		6	1
		11	8
		0	4
		0	0
		6
		2
		17
		11
		15
		14
		9
		7
		4
		20
		18
		14
		10
		17
		3
		2
		6
		10
		3
		12
		11
		4
		15
		13
		8
		3
		10
		11
		5
		0
		10
		1
		5
		1
		12
		23
		15
