# Supplementary material for: Orphan nuclear receptors recruit TRIM28 to promote telomeric H3K9me3 for the ALT pathway
Source: EMBO J. 2026 Mar 31;45(10):3444–70. doi: 10.1038/s44318-026-00760-w (PMC13187458; doi:10.1038/s44318-026-00760-w)
Supplement: Supplementary file 6 — Figure EV1 Source Data [file 44318_2026_760_MOESM6_ESM.zip]

Archive with 26 entries (22 files):
- Figure EV1/
- __MACOSX/._Figure EV1
- Figure EV1/.DS_Store
- __MACOSX/Figure EV1/._.DS_Store
- Figure EV1/A/
- __MACOSX/Figure EV1/._A
- Figure EV1/C/
- __MACOSX/Figure EV1/._C
- Figure EV1/B/
- __MACOSX/Figure EV1/._B
- Figure EV1/A/.DS_Store
- __MACOSX/Figure EV1/A/._.DS_Store
- Figure EV1/A/RawBlot_annotated_Supplymentary.tiff
- __MACOSX/Figure EV1/A/._RawBlot_annotated_Supplymentary.tiff
- Figure EV1/C/.DS_Store
- __MACOSX/Figure EV1/C/._.DS_Store
- Figure EV1/C/Quantification.xlsx
- __MACOSX/Figure EV1/C/._Quantification.xlsx
- Figure EV1/C/RAW_dotblot_annotated_Supplymentary.tiff
- __MACOSX/Figure EV1/C/._RAW_dotblot_annotated_Supplymentary.tiff
- Figure EV1/B/.DS_Store
- __MACOSX/Figure EV1/B/._.DS_Store
- Figure EV1/B/Quantification.xlsx
- __MACOSX/Figure EV1/B/._Quantification.xlsx
- Figure EV1/B/RAW_dotblot_annotated_Supplymentary.tiff
- __MACOSX/Figure EV1/B/._RAW_dotblot_annotated_Supplymentary.tiff
