# Supplementary material for: Orphan nuclear receptors recruit TRIM28 to promote telomeric H3K9me3 for the ALT pathway
Source: EMBO J. 2026 Mar 31;45(10):3444–70. doi: 10.1038/s44318-026-00760-w (PMC13187458; doi:10.1038/s44318-026-00760-w)
Supplement: Supplementary file 6 — Figure EV1 Source Data [file 44318_2026_760_MOESM6_ESM.zip › Figure EV1/C/Quantification.xlsx]

## Sheet: Sheet1
	Teloermic DNA % normalized with control groups		U2OS						WI38-VA13/2RA
			siCtrl			siCOUP-TF2/TR4			siCtrl			siCOUP-TF2/TR4
			rep 1	rep 2	rep 3	rep 1	rep 2	rep 3	rep 1	rep 2	rep 3	rep 1	rep 2	rep 3
		H3	1	1	1	0.957	0.957	1.161	1	1	1	0.918	1.171	1.021
		H3K27me3	1	1	1	0.843	0.986	1.076	1	1	1	0.999	1.145	1.099
		H4	1	1	1	1.137	0.999	1.142	1	1	1	0.901	1.141	1.056
		H4K20me3	1	1	1	1.031	0.952	1.014	1	1	1	0.957	0.94	1.188
