# Supplementary material for: Orphan nuclear receptors recruit TRIM28 to promote telomeric H3K9me3 for the ALT pathway
Source: EMBO J. 2026 Mar 31;45(10):3444–70. doi: 10.1038/s44318-026-00760-w (PMC13187458; doi:10.1038/s44318-026-00760-w)
Supplement: Supplementary file 6 — Figure EV1 Source Data [file 44318_2026_760_MOESM6_ESM.zip › Figure EV1/B/Quantification.xlsx]

## Sheet: Sheet1
	Teloermic DNA % normalized with control groups		SOAS-2						G292
			siCtrl			siCOUP-TF2/TR4			siCtrl			siCOUP-TF2/TR4
			rep 1	rep 2	rep 3	rep 1	rep 2	rep 3	rep 1	rep 2	rep 3	rep 1	rep 2	rep 3
		H3	1	1	1	0.881	1.198	1.011	1	1	1	0.992	1.087	0.982
		H3K9me3	1	1	1	0.882	0.778	0.659	1	1	1	0.932	0.891	0.86
