# Supplementary material for: Orphan nuclear receptors recruit TRIM28 to promote telomeric H3K9me3 for the ALT pathway
Source: EMBO J. 2026 Mar 31;45(10):3444–70. doi: 10.1038/s44318-026-00760-w (PMC13187458; doi:10.1038/s44318-026-00760-w)
Supplement: Supplementary file 7 — Figure EV2 Source Data [file 44318_2026_760_MOESM7_ESM.zip]

Archive with 32 entries (27 files):
- Figure EV2/
- __MACOSX/._Figure EV2
- Figure EV2/C-E/
- __MACOSX/Figure EV2/._C-E
- Figure EV2/.DS_Store
- __MACOSX/Figure EV2/._.DS_Store
- Figure EV2/A/
- __MACOSX/Figure EV2/._A
- Figure EV2/B/
- __MACOSX/Figure EV2/._B
- Figure EV2/∩╝a/
- __MACOSX/Figure EV2/._∩╝a
- Figure EV2/C-E/Raw2_dotblot_annotated_Supplymentary.tiff
- __MACOSX/Figure EV2/C-E/._Raw2_dotblot_annotated_Supplymentary.tiff
- Figure EV2/C-E/.DS_Store
- __MACOSX/Figure EV2/C-E/._.DS_Store
- Figure EV2/C-E/Quantatitive_Telomere-ChIP.xlsx
- __MACOSX/Figure EV2/C-E/._Quantatitive_Telomere-ChIP.xlsx
- Figure EV2/C-E/Quantification_APB and ATDS_Supplymentary.xlsx
- __MACOSX/Figure EV2/C-E/._Quantification_APB and ATDS_Supplymentary.xlsx
- Figure EV2/C-E/Raw1_dotblot_annotated_Supplymentary.tiff
- __MACOSX/Figure EV2/C-E/._Raw1_dotblot_annotated_Supplymentary.tiff
- Figure EV2/A/.DS_Store
- __MACOSX/Figure EV2/A/._.DS_Store
- Figure EV2/A/Quantification for TERRA.xlsx
- __MACOSX/Figure EV2/A/._Quantification for TERRA.xlsx
- Figure EV2/B/.DS_Store
- __MACOSX/Figure EV2/B/._.DS_Store
- Figure EV2/B/Quantification.xlsx
- __MACOSX/Figure EV2/B/._Quantification.xlsx
- Figure EV2/∩╝a/TERRA Quantification.xlsx
- __MACOSX/Figure EV2/∩╝a/._TERRA Quantification.xlsx
