# Supplementary material for: Orphan nuclear receptors recruit TRIM28 to promote telomeric H3K9me3 for the ALT pathway
Source: EMBO J. 2026 Mar 31;45(10):3444–70. doi: 10.1038/s44318-026-00760-w (PMC13187458; doi:10.1038/s44318-026-00760-w)
Supplement: Supplementary file 7 — Figure EV2 Source Data [file 44318_2026_760_MOESM7_ESM.zip › Figure EV2/C-E/Quantatitive_Telomere-ChIP.xlsx]

## Sheet: Sheet1
Telomeric DNA % normalized with vector groups
			BJ
			Vector			TRF1			VP64-TRF1			KRAB-TRF1
			Rep 1	Rep 2	Rep 3	Rep 1	Rep 2	Rep 3	Rep 1	Rep 2	Rep 3	Rep 1	Rep 2	Rep 3
		H3	1	1	1	0.999	1.212	1.028	0.839	0.796	0.639	1.118	1.346	1.284
		H3K9me3	1	1	1	0.965	0.846	1.079	0.708	0.842	0.812	1.361	1.402	1.607
		H4	1	1	1	1.052	0.888	0.972	0.615	0.82	0.821	1.422	1.242	1.656
		H4ac	1	1	1	1.013	1.212	1.109	0.823	1.022	0.685	1.431	0.833	1.224
			IMR90
			Vector			TRF1			VP64-TRF1			KRAB-TRF1
			Rep 1	Rep 2	Rep 3	Rep 1	Rep 2	Rep 3	Rep 1	Rep 2	Rep 3	Rep 1	Rep 2	Rep 3
		H3	1	1	1	0.973	1.05	0.886	0.823	0.767	0.56	1.263	1.706	1.435
		H3K9me3	1	1	1	0.808	1.552	0.95	0.561	0.682	0.653	1.257	1.619	1.702
		H4	1	1	1	1.061	0.984	1.101	0.561	0.756	0.592	1.298	1.445	1.801
		H4ac	1	1	1	0.962	1.007	1.012	1.091	1.675	0.778	1.351	1.847	1.079
			WI38-VA13/2RA
			Vector			TRF1			VP64-TRF1			KRAB-TRF1
			Rep 1	Rep 2	Rep 3	Rep 1	Rep 2	Rep 3	Rep 1	Rep 2	Rep 3	Rep 1	Rep 2	Rep 3
		H3	1	1	1	0.889	1.35	1.311	0.725	0.855	0.527	1.6	1.77	1.765
		H3K9me3	1	1	1	1.184	0.983	1.27	0.666	0.694	0.764	1.617	2.046	1.76
		H4	1	1	1	1.136	1.464	1.027	0.837	0.601	0.706	1.634	1.435	1.978
		H4ac	1	1	1	1.027	1.295	1.026	0.81	0.513	1.022	1.005	1.146	1.292
