# Supplementary material for: Orphan nuclear receptors recruit TRIM28 to promote telomeric H3K9me3 for the ALT pathway
Source: EMBO J. 2026 Mar 31;45(10):3444–70. doi: 10.1038/s44318-026-00760-w (PMC13187458; doi:10.1038/s44318-026-00760-w)
Supplement: Supplementary file 7 — Figure EV2 Source Data [file 44318_2026_760_MOESM7_ESM.zip › Figure EV2/C-E/Quantification_APB and ATDS_Supplymentary.xlsx]

## Sheet: APB
Number of PML / telomere colocolization per nucleus
ＢＪ					IMR90					WI38-VA13/2RA
Vector	TRF1	VP64-TRF1	KRAB-TRF1		Vector	TRF1	VP64-TRF1	KRAB-TRF1		Vector	TRF1	VP64-TRF1	KRAB-TRF1
1	0	2	39		0	1	2	3		8	13	5	8
0	1	12	30		1	3	0	16		4	16	12	19
0	1	2	7		1	3	4	11		6	11	15	11
0	0	6	35		4	1	4	2		7	4	10	12
0	1	2	24		1	1	0	13		0	21	2	3
0	0	10	30		0	2	1	15		10	8	6	12
0	3	2	3		2	1	1	1		0	12	17	22
0	1	6	16		2	1	0	8		10	11	6	18
0	0	3	0		3	1	0	3		17	10	1	6
0	0	6	23		3	1	1	31		4	4	5	19
0	1	3	9		2	5	0	13		10	10	18	5
0	0	2	10		1	6	0	1		7	6	12	5
0	0	0	23		0	0	1	0		8	10	18	2
0	1	2	38		0	2	7	14		11	17	13	0
1	0	1	3		4	0	0	0		5	10	13	2
0	0	3	11		2	1	0	1		8	2	3	3
0	0	3	12		1	4	3	17		0	16	15	14
0	0	2	6		1	1	1	19		6	13	18	17
0	0	4	6		1	0	3	11		2	11	16	0
0	0	0	1		3	1	0	17		11	5	8	4
0	0	2	15		0	1	0	0		1	1	1	11
0	0	5	10		2	0	1	13		2	4	7	6
0	0	3	12		1	4	1	0		3	14	4	11
0	0	5	7		0	4	4	0		4	5	4	3
0	0	6	1		1	0	1	10		8	14	3	16
0	0	9	7		3	1	0	3		3	8	8	11
0	1	4	11		1	2	0	11		14	6	19	12
0	0	1	8		1	0	1	12		7	2	24	7
0	0	3	1		1	0	2	1		8	11	16	18
0	0	0	2		0	3	0	13		10	8	13	16
0	0	4	10		2	1	7	2		7	2	8	9
1	0	3	18		1	2	0	16		16	14	14	14
0	1	7	0		3	2	3	1		2	7	19	11
1	0	2	11		1	3	3	1		1	11	14	8
1	0	8	16		1	2	3	11		10	3	12	12
0	0	2	2		0	0	1	20		16	1	11	10
0	0	2	10		2	4	2	0		5	7	8	14
0	0	5	19		2	0	0	6		21	8	13	14
0	0	3	6		2	3	6	2		10	10	16	8
1	0	3	10		3	0	1	10		9	7	2	17
0	0	3	12		0	1	0	9		2	16	2	14
0	0	1	11		0	0	1	9		11	10	5	13
0	0	1	4		1	0	0	19		0	1	3	4
0	0	5	2		1	2	4	0		1	19	1	14
0	0	2	1		4	1	2	2		9	8	11	15
0	0	1	12		1	2	0	11		4	5	3	1
0	0	0	26		1	1	2	12		1	7	2	9
0	0	1	27		1	0	0	6		1	11	9	10
0	0	2	4		3	3	2	12		0	2	4	1
0	0	15	30		3	4	5	1		2	4	4	2
0	0	3	14		2	2	4	7		10	12	8	6
0	0	2	5		2	1	4	7		1	24	7	1
0	0	8	8		1	1	1	1		14	21	28	9
1	0	5	14		2	1	6	4		2	18	11	2
0	0	5	13		4	0	2	6		6	10	6	5
0	0	8	1		2	2	6	1		5	7	8	9
1	0	1	20		1	1	4	15		8	12	16	4
0	0	13	2		2	1	2	0		3	16	14	9
0	1	14	8		2	1	1	1		5	29	11	3
0	0	4	23		0	3	4	0		2	7	12	13
1	0	2	4		3	2	1	7		10	10	8	10
1	0	3	19		1	2	3	1		9	14	2	9
0	0	3	3		0	1	2	9		12	8	5	5
0	0	3	1		1	0	2	0		1	14	12	2
0	0	3	19		1	2	2	20		12	14	14	12
0	0	2	21		3	1	1	15		14	5	13	11
0	0	2	27		3	2	2	2		18	7	11	12
0	0	1	11		1	0	2	12		8	0	3	1
0	0	4	1		2	0	1	11		15	2	6	3
0	0	7	9		0	0	0	1		16	12	9	0
0	0	5	10		2	2	4	10		10	10	11	3
0	1	5	27		0	0	4	3		15	7	9	16
0	0	3	17		2	2	3	13		9	8	6	18
0	0	4	2		0	0	0	10		5	8	14	7
0	0	2	16		0	3	1	2		1	8	13	20
0	0	5	2		4	1	0	1		12	12	8	22
0	0	1	12		3	3	1	2		3	7	4	1
0	0	5	7		1	0	0	11		13	7	7	5
0	0	0	8		2	3	4	6		3	15	2	4
0	0	2	5		3	4	1	12		8	16	3	0
0	0	4	33		0	0	2	18		4	10	13	0
0	0	1	7		0	3	0	11		1	15	8	1
0	0	4	12		0	1	12	1		11	9	6	12
0	0	1	2		0	1	4	6		8	9	14	1
0	0	2	14		4	2	0	10		0	6	11	2
0	0	3	30		1	0	2	26		7	3	14	2
0	0	3	19		1	0	2	6		9	13	18	0
0	0	7	22		1	1	2	11		2	9	10	6
0	0	4	17		1	1	3	17		13	19	12	9
0	0	5	7		3	2	0	12		2	4	4	12
0	0	3	5		1	4	2	17		1	13	15	11
0	0	4	27		3	2	6	1		1	17	9	12
0	0	5	14		1	1	5	0		5	4	11	19
0	0	3	7		2	3	2	19		10	6	6	17
0	0	2	7		2	1	0	0		15	7	1	20
0	0	5	15		2	3	2	2		12	5	14	12
0	1	1	3		1	1	1	21		10	3	7	29
0	0	3	2		2	2	3	16		6	3	8	14
0	0	8	18		1	1	1	10		1	5	8	19
0	3	3	7		1	1	1	14		8	2	21	15
0	0	2	2		2	0	3	12		2	6	18	25
0	0	0	3		5	1	2	20		3	12	24	6
0	0	2	8		3	3	1	1		1	2	19	2
0	0	1	7		2	2	1	1		0	2	1	14
0	0	12	8		1	1	1	16		2	6	3	0
1	0	3	3		2	2	1	1		1	5	1	10
0	0	6	17		0	0	3	19		0	7	5	12
0	0	4	3		1	1	1	8		2	9	4	7
0	0	4	4		0	2	6	16		1	20	7	5
0	0	2	4		1	5	1	17		12	22	7	1
0	0	5	14		2	2	7	1		0	7	15	8
0	0	3	15		1	1	1	21		7	3	19	11
0	0	5	0		3	3	8	7		10	7	17	10
0	1	1	5		2	0	2	1		0	20	2	7
0	1	9	3		0	2	2	6		7	6	1	23
0	0	10	15		4	0	0	18		9	7	15	0
0	0	1	16		1	1	0	0		0	12	19	16
0	0	7	15		0	1	1	0		19	4	12	9
0	0	0	1		1	1	2	2		7	4	6	12
0	1	4	15		3	3	3	23		7	7	3	16
0	0	3	2		0	1	3	0		10	3	2	13
0	0	7	0		4	0	2	22		5	15	6	5
0	0	2	8		2	2	2	9		1	10	7	27
0	1	3	2		0	2	1	1		12	4	8	5
0	0	2	23		0	3	2	9		2	2	3	8
0	0	2	14		0	4	3	1		1	11	12	15
0	2	7	5		2	0	5	1		11	3	17	20
3	0	3	21		1	1	6	6		3	6	2	11
0	0	3	21		3	3	2	19		8	7	6	2
0	1	3	3		2	0	10	15		3	5	2	15
0	0	1	0		4	0	0	15		12	15	5	19
0	0	1	2		3	0	3	15		3	1	7	13
0	0	3	8		4	4	0	0		16	15	4	23
0	1	4	3		1	0	7	3		19	8	4	25
0	0	4	2		1	0	3	14		5	5	10	5
0	0	2	4		0	4	3	15		2	6	13	18
0	0	2	0		2	2	1	0		6	17	3	4
0	0	8	0		0	2	5	2		0	3	3	19
0	0	3	0		0	0	0	12		5	8	0	2
0	2	0	0		2	0	2	17		2	6	15	3
0	1	0	7		0	2	2	5		3	20	3	3
0	0	0	0		0	0	4	12		5	5	14	16
0	0	3	6		3	3	1	7		13	12	5	0
0	0	4	3		1	1	2	2		3	7	5	0
0	0	2	3		0	4	5	7		2	1	6	0
0	0	2	4		0	0	1	2		2	7	1	4
0	0	0	0		0	0	1	12		1	20	1	12
0	0	2	10		6	6	2	11		2	10	3	9
0	1	0	4		0	0	1	19		4	7	3	4
0	1	3	2		0	2	0	0		6	7	6	19
0	0	7	8		2	2	8	4		9	3	9	2
0	1	0	3		3	3	0	4		12	1	6	2
0	2	0	4			0	0	18		9	1	2	15
0	0	1	0			0	4	2		10	5	2	7
0	0	0	4			0	4	1		9	13	2	2
0	0	3	0				0	8		1	3	4	2
0	0	5	1				1	8		12	11	4	5
0	0	2	1				6	12		7	17	9	11
0	0	6	0				1	14		10	10	1	7
0	0	1	2				0	14		13	21	1	4
0	0	3	1				2	20		8	6	7	10
0	0	0	6				0	18		1	17	6	2
0	0	0	4				4	0		5	3	6	2
0	0	1	2				3	1		9	10	5	2
0	0	5	8				2	10		13	10	6	13
2	0	0	2				3	19		23	20	6	4
0	0	0	2				0	5		9	5	4	8
0	0	0	8				1	7		18	12	6	6
0	0	2	0				1	1		2	16	2	1
0	0	6	0				6	6		16	8	4	2
0	0	0	0				3	15		16	14	1	1
0	0	3	2				0	12		13	10	6	7
0	0	4	14				2	8		22	2	6	0
0	0	4	2				1	11		7	2	9	12
0	0	4	1				0	10		2	6	8	2
0	0	0	8				1			8	6	2	0
0	0	4	7				1			3	0	8	6
0	0	0	1				5			19	4	2	2
0	2	3	2				1			0	6	7	6
0	0	0	3				8			4	4	2	10
0	0	7	4				0			10	1	3	3
0	0	3	5				5			9	8	0	15
0	0	0	8				1			13	11	4	6
0	0	4	10				3			10	1	1	11
0	0	0	3				0			15	2	2	2
0	0	4	0				1			10	8	2	4
0	0	4	8				0			6	1	4	1
0	0	0	0				6			1	5	2	6
0	0	3	2				2			1	7	3	9
0	1	3	4				3			10	5	2	3
0	0	7	12				1			16	7	0	16
2	0	0	5				3			12	2	2	5
0	0	0	6				0			5	3	7	15
2	1	6	7				3			3	1	4	27
0	0	0	8				2			14	1	2	6
0	0	3	9				1			12	18	0	29
0	0	3	1				3			9	1	0	25
0	0	4	0				2			7	5	4	19
0	0	0	11				4			21	2	7	25
0	0	0	2				1			13	4	0	19
0	0	3	12				5			19	12	2	22
0	0	4	2				1			6	9	4	17
0	0	4	10				0			17	18	1	16
0	0	7	1				2			16	21	11	10
0	0	2	0				6			12	12	5	7
3	2	3	1				1			14	10	6	8
0	0	6	12				2			25	14	1	3
0	0	0	11				3			7	13	4	11
0		4	10				5			7	12	0	1
0		0	0				2			6	6	2	5
0		2	11				2			4	10	9	4
0		0	4				1			14	12	5	13
0		0	13				2			2	10	1	13
0		4	12				1			3	3	7	7
0		6	4				1			12	6	6	3
2		4	4				4			6	9	3	2
0		0	1				2			17	4	5	10
0		0	0				0			2	13	2	14
0		3	14				3			3	4	5	15
0		4	3				3			23	12	10	5
0		4	15				2			5	12	12	10
0		4	2				1			4	9	6	4
0		0	3				1			11	6	13	2
0		4	15				0			8	5	11	4
0		0	3				3			5	7	8	1
0		5	4				1			19	7	3	15
0		5	1				3			14	2	5	6
0		6	0				0			6	2	7	13
0		1	0				11			14	9	24	20
0		1	3				13			5	6	4	12
1		5	10				1			6	6	19	9
0		3	0				1			2	10	14	0
0		1	7				2			10	14	0	6
0		5	0				4			26	7	11	2
0		2	14				0			14	3	1	14
0		11	3				0			5	11	17	17
0		2	0				3			22	7	13	6
1		2	2				7			24	2	10	11
1		3	3				1			18	8	17	11
0		2	14				2			22	5	7	17
0		2	13				0			14	8	2	9
0		0	4				1			25	5	1	5
1		0	17				11			24	2	6	20
0		3	3				2			21	9	4	14
1		6	17				0			13	8	4	8
0		5	15				2			18	6	16	32
1		7	17				5			5	3	8	13
1		0	1				3			4	7	1	20
1		4	1				3			5	4	10	20
0		0	3				4			7	3	9	16
2		3	2				4			11	2	17	5
1		10	2				0			21	0	10	23
0		9	13				7			6	0	4	13
0		1	1				13			8	9	13	7
0		1	3				2			5	5	5	2
0		5	14				0			0	0	0	14
0		0	3				5			14	3	10	6
0		0	7				2			12	8	7	11
0		1	1				11			2	19	9	8
0		0	3				1			13	7	1	9
1		0	2				5			0	3	2	18
0		2	14				7			3	9	1
0		2	3				2			4	37	15
0		3	1				0			10	0	3
1		3	14				2			5	7	0
1		0	3				8			19	13	3
1		7	2				7			13	19	0
1		0	2				1			14	20	15
1		1	3				1			1	15	3
0		5	1				4			9	2	20
1		0	3				8			11	3	5
0		2	4				2			16	4	16
1		2	15				3			6	11	17
0		3	21				0			6	13	8
1		3	9				4			2	11	6
0		0	0				3			15	15	4
0		0	0				1			6	7	3
0		2	34				2			16	12	9
0		0	1				2			15	6	2
0		8	17				2			1	13	9
0		1	2				3			2	22	5
0		0	6				2			2	4	1
0		0	2				9			7	13	7
0		2	1				1			3	14	7
0		5	4				4			7	6	10
0		2	1				5			19	1	3
0		0	1				8			3	18	4
0		6	1				2			13	16	8
0		2	13				0			18	4	1
2		1	2				2			2	0	10
0		0	2				3			9	4	1
0		1	3				2			9	16	15
0		7	1				2			1	7	2
0		1	3				0			12	1	4
0		2	1				0			13	3	6
0		2	14				1			18	10	17
1		2	5				0			4	2	11
0		5	3				4			12	1	4
0		1	0				0			4	10	11
0		0	5				0			4	0	1
0		1	0				1			15	4	18
0		0	1				10			19	8	5
0		2	5				0			15	4	15
0		2	5				6			9	17	2
0		3	4				10			7	10	0
0		3	4				0			2	13	5
0		0	4				0			2	13	8
0		0	1				1			5	21	16
2		0	5				0			6	6	4
0		1	0				0			7	6	2
0		2	1				0			2	10	2
0		0	3				0			0	19	7
0		5	2				2			2	6	3
0		0	2				3			3	12	6
0		0	1				0			2	7	5
0		4	1				1			13	15	6
0		2	5				0			10	15	8
0		2	1				1			8	7	5
0		1	4				1			1	13	5
0		1	11				1			1	7	3
0		3	5				1			2	9	2
0		2	9				2			1	7	0
0		2	5				1			11	3	2
0		3	14				8			16	8	1
0		3	0				1			0	6	0
0		1	0				8			2	4	3
0		2	17				0			11	12	4
0		1	0				1			6	10	7
0		0	0				0			2	9	7
0		1	0				0			7	4	6
0		1	2				1			10	8	11
0		0	1				1			2	0	11
0		0	3				0			2	22	3
0		2	17				1			6	11	4
2		2	0				9			4	7	2
0		3	3							2	9	3
0		3	1							6	3	1
0		0	0							4	8	3
2		3	0							6	8	1
0		2	5							0	4	12
0		1	9							3	4	1
0		0	17							9	3	3
0		2								5	0	8
0		1									3	10
0		2									8	1
0		2									3	5
0		2									5	6
0		3									4	5
3		0									5	7
0		0									3	6
2		0									7	5
0		2									4	4
0		0									2	3
0		0									1	10
0		1									2	8
0		1									6	8
0		7									5	2
0		1									4	2
0		2									3	4
0											6	5
0											7	0
0											4	6
0											9	4
0											11	1
0											12	10
0											6	7
0											4	0
0											2	13
0											8	7
0											7	4
0											12	7
0											11	11
0											6	8
0											11	9
0											6	0
0											3	4
0											1	7
0											10	7
0											2	3
0											5	2
0											5	6
1											2	10
1											0	8
0											7	12
0											3	3
0											2	3
1											2	2
0											0	4
1											13	1
0											5	6
1											3	4
1											11	7
1											2	0
0											5	18
2											3	11
1											5	10
0											1	5
0											7	8
0											7	7
0											8	7
0											16	3
0											7	9
0											0
0											3
1											1
0											5
0											4
0											9
1											6
1											10
1											15
1											10
1											1
0											4
1											2
0											4
1											12
0											7
1											8
0											17
0											2
0											7
0											4
0											12
0											2
0											6
0											12
0											1
0											5
0											1
0											16
0											9
0											7
2											4
0											7
0											6
0											5
0											4
0											5
0											5
1											8
0											4
0											4
0											1
0											5
											5
											10
											13
											12
											8
											18
											10
											7
											7
											5
											4
											8
											13
											6
											7
											6
											2

## Sheet: ATDS
Number of EdU / telomere colocolization per nucleus
BJ					IMR90					WI38-VA13/2RA
Vector	TRF1	VP64-TRF1	KRAB-TRF1		Vector	TRF1	VP64-TRF1	KRAB-TRF1		Vector	TRF1	VP64-TRF1	KRAB-TRF1
0	0	0	5		0	0	1	0		1	4	5	4
0	0	1	2		0	0	1	2		3	0	1	1
0	0	1	1		0	0	0	2		0	3	8	1
0	0	1	0		0	0	0	2		0	0	1	0
0	0	0	0		0	0	0	1		0	7	2	2
0	0	0	2		0	0	1	1		8	3	0	10
0	0	0	1		0	0	0	0		3	1	8	1
1	0	0	4		0	0	1	0		3	4	5	3
0	0	0	0		0	0	1	0		0	0	2	2
0	0	0	0		0	0	0	0		5	0	6	0
0	0	0	0		0	0	2	0		1	5	3	0
0	0	0	3		0	0	1	1		3	5	3	0
0	0	3	1		0	0	2	0		2	2	0	3
0	0	4	1		0	0	0	0		6	0	0	3
0	0	0	2		0	0	0	2		5	0	2	2
0	0	0	0		0	0	0	2		8	2	0	0
0	0	0	0		0	0	1	0		3	3	0	5
0	0	0	0		0	0	0	1		3	0	12	3
0	2	0	0		1	0	0	0		1	8	1	1
0	0	0	0		0	0	0	0		2	0	3	6
0	0	0	0		0	0	0	1		8	0	4	12
0	0	0	0		0	0	4	0		4	0	6	0
0	0	0	0		0	0	0	0		1	0	0	0
0	0	1	2		0	0	0	2		6	0	10	0
0	0	1	1		0	0	2	5		1	0	5	1
0	0	1	1		0	0	1	0		2	0	4	0
0	0	1	1		0	0	2	0		5	0	1	0
0	0	1	2		0	0	0	1		1	1	0	9
0	0	1	1		0	0	0	1		4	0	0	8
0	0	0	0		0	0	0	2		5	0	3	8
0	0	0	1		0	0	0	1		9	2	0	4
0	0	1	0		0	0	1	5		5	0	0	8
0	0	1	1		0	0	0	1		8	0	1	3
0	0	1	3		0	0	0	2		4	1	0	5
0	0	1	1		0	0	0	0		4	0	0	3
0	0	0	2		0	0	0	3		3	0	0	4
0	0	0	1		0	0	3	0		0	1	3	3
0	0	0	0		0	0	2	2		3	0	2	0
0	0	0	3		0	0	1	3		0	0	3	4
0	0	0	0		0	0	0	0		3	1	3	5
0	0	0	3		0	0	0	0		7	9	0	0
0	0	0	1		0	0	0	1		0	0	0	7
0	0	0	0		0	0	0	1		5	0	4	4
0	0	0	1		0	0	0	3		3	0	0	2
0	0	1	0		0	1	0	4		1	0	0	1
0	0	1	1		0	0	5	0		4	0	0	2
0	0	0	1		0	0	0	0		2	0	3	6
0	0	0	0		0	0	0	1		0	0	7	5
0	0	0	0		0	0	0	3		0	0	1	4
0	0	0	1		0	0	0	0		0	0	0	3
0	0	0	0		0	0	0	3		6	0	5	6
0	0	0	0		0	0	1	0		4	0	0	7
0	0	0	1		0	0	0	0		1	0	1	4
0	0	0	2		0	0	0	0		0	1	4	9
0	0	0	1		0	0	0	1		4	0	9	1
0	0	0	1		0	0	0	2		0	0	1	1
0	0	0	1		0	0	0	4		1	0	10	0
0	0	0	0		0	0	0	0		0	0	0	2
0	0	0	1		0	0	0	0		2	0	0	10
0	0	0	0		0	0	0	0		0	0	0	1
0	0	0	0		0	0	0	0		2	2	0	3
0	0	0	0		0	0	0	0		1	0	0	2
0	0	1	0		0	0	0	1		0	0	0	8
0	0	1	0		0	0	0	3		0	0	0	0
0	0	2	0		0	0	0	1		4	1	1	0
0	0	0	0		0	0	0	1		0	0	3	0
0	0	0	0		0	0	0	1		1	0	0	3
0	0	0	0		0	0	0	2		3	0	0	2
0	0	0	1		0	0	0	0		0	0	1	10
0	2	0	0		0	0	0	0		0	9	6	9
0	0	0	0		0	0	0	1		3	0	0	12
0	0	0	2		0	0	1	1		2	0	1	1
0	0	3	1		0	0	0	0		3	0	3	10
0	0	4	1		0	0	0	0		3	0	1	5
0	0	0	0		0	0	0	0		0	0	0	12
1	0	0	0		1	0	0	0		0	0	0	2
0	0	0	2		0	0	0	1		0	0	0	1
0	0	0	2		0	0	0	1		0	0	0	3
0	0	0	2		0	0	0	0		4	1	0	0
0	1	0	3		0	0	0	0		0	0	0	0
0	0	0	1		0	0	0	1		0	0	4	9
0	0	0	1		0	0	0	0		0	9	0	0
0	0	0	6		0	0	0	1		0	0	0	12
0	0	1	0		0	0	0	3		2	0	3	1
0	0	1	0		0	0	0	0		10	0	0	6
0	0	0	0		0	0	0	2		0	0	3	0
0	0	0	6		0	0	0	2		0	0	1	2
0	0	0	0		0	0	0	2		0	0	1	3
0	0	0	6		0	0	0	1		0	8	4	2
0	0	1	1		0	0	0	1		0	1	0	1
0	0	1	1		0	0	0	3		0	0	0	1
1	0	0	0		1	0	0	1		0	0	0	1
0	0	0	0		0	0	0	2		2	0	3	2
0	0	0	0		0	0	0	1		7	0	0	0
0	0	0	2		0	0	0	4		4	0	0	0
0	0	1	1		0	0	0	4		1	0	2	3
0	0	0	0		0	0	0	3		1	1	0	0
0	0	0	3		0	0	0	0		0	0	0	2
0	0	0	1		0	0	0	4		2	1	1	5
0	0	0	0		0	0	0	0		10	0	10	7
0	0	0	0		0	0	0	0		1	7	2	2
0	0	0	0		0	0	0	0		3	0	0	0
0	0	0	0		0	0	0	0		2	2	0	0
0	0	0	0		0	0	0	0		0	2	0	0
0	0	0	0		0	0	0	0		8	0	0	0
0	0	0	0		0	0	0	5		0	8	0	0
0	0	0	0		0	0	0	1		0	0	1	0
0	0	0	0		0	0	0	2		3	1	1	0
0	0	0	0		0	0	0	0		2	10	4	0
0	2	0	0		0	0	1	0		10	1	1	0
0	0	2	0		0	0	0	0		9	2	1	1
0	0	1	1		0	0	0	0		12	0	0	1
0	0	1	0		0	0	0	3		1	3	2	1
0	0	0	3		0	0	0	2		0	0	10	5
0	0	0	1		0	0	0	2		1	1	1	1
0	0	0	1		0	0	0	1		3	0	3	0
0	0	0	0		0	0	0	1		6	5	2	10
0	0	0	1		0	0	0	2		8	4	3	0
0	1	0	0		0	0	0	0		5	1	11	1
0	0	0	0		0	0	0	1		3	1	0	10
1	0	1	0		1	1	0	0		2	0	0	0
0	0	1	1		0	0	0	1		0	2	3	2
0	0	2	5		0	0	1	1		3	0	2	3
0	0	0	7		0	0	0	1		1	1	10	0
0	0	0	0		0	0	0	0		4	0	0	1
0	0	0	0		0	0	0	2		4	0	0	2
0	0	0	2		0	0	0	2		3	6	1	10
0	0	0	2		0	0	1	2		5	1	1	13
0	0	0	9		0	0	0	9		5	2	0	12
0	0	0	8		0	0	0	0		2	3	1	1
0	0	0	7		0	0	0	0		0	3	9	4
0	0	0	4		0	0	0	0		0	2	0	14
0	0	2	0		0	0	0	0		0	10	0	10
0	0	1	0		0	0	0	0		0	9	0	0
0	0	0	0		0	0	0	0		0	12	3	0
0	0	0	0		0	0	0	0		0	1	1	3
0	0	0	0		0	0	0	0		1	0	0	4
	0	0	1		0	0	0	1		0	5	0	1
	0	0	1		0	0	0	0		0	1	0	1
	0	0	0		0	0	0	0		0	0	0	9
	0	0	0		0	0	0	4		8	1	0	2
	0	0	0		0	0	1	1		1	0	0	10
	0	1	0		0	0	0	1		0	4	0	1
	0	1	0		0	0	0	0		0	0	3	3
	0	0	10		0	0	0	0		0	1	12	2
	0	0	0		0	0	0	0		0	2	0	0
	0	0	0		0	0	0	0		0	0	2	0
	0	1	0		0	0	0	7		1	3	0	0
	0	0	0		0	0	0	0		0	3	0	0
	0	0	0		0	0	0	7		0	0	1	3
	0	0	0		0	0	1	7		4	4	0	2
	0	0	1		0	0	0	3		1	0	10	10
	0	1	0		0	0	1	1		0	5	0	0
	0	0	1			0	0	2		0	5	3	0
	0	0	0			0	0	1		0	2	1	1
	0	0	0			0	0	6		2	0	1	0
	2	1	0			0	1	4		0	0	1	3
	0	0	0			1	0	2		1	1	12	6
	0	0	0			0	2	8		2	0	2	3
	0	0	0			0	1	2		2	0	8	2
	0	0	1			0	0	4		0	0	14	7
	0	0	1			0	0	3		0	0	0	0
	0	0	0			0	0	0		0	0	0	0
	0	0	0			0	0	4		5	0	4	1
	0	2	0			0	1	6		4	0	0	1
	0	1	0			0	3	0		0	3	0	3
	0	0	0			0	0	0		0	0	1	1
	0	0	0			0	0	1		1	1	0	1
	0	0	1			0	0	0		0	3	1	4
	0	1	0			0	2	2		0	0	3	2
	1	0	0			0	0	0		3	0	0	2
	0	0	0			0	0	1		0	8	0	1
	0		0			0	1	3		4	0	2	0
	0		0			0	2	0		3	10	0	10
	0		0			0	2	1		1	0	0	10
	0		0			0	3	1		0	0	0	0
	0		1			0	1	0		4	0	8	0
	0		0			0	0	0		0	0	0	6
	0		0			0	1	0		5	0	10	5
	0		0			0	2	1		5	5	0	8
	0		0			0	0	1		2	0	0	0
	1		0			0	0	0		0	0	0	4
	0		0			0	0	0		0	5	2	9
	0		0			0	0	0		2	2	11	3
	0		1			0	0	1		0	10	0	0
	0		0			0	0	0		0	0	0	12
	0		0			0	0	2		0	3	4	0
	0		0			0	0	0		1	1	0	0
	0		2			0	0	4		1	1	1	6
	0		2			0	1	0		1	0	4	3
	0		1			0	0	0		3	0	1	2
	0		1			0	0	0		1	4	3	5
	0		2			0	0	0		0	1	0	7
	0		1			0	0	1		0	1	2	2
	0		1			0	0	1		0	0	0	8
	0		1			0	0	0		0	2	3	3
			0			0	0	0		5	0	3	3
			0			0	0	0		2	9	0	0
			0			0	0	0		0	0	6	1
			1			0	0	1		1	0	5	5
			0			0	0	0		2	6	0	1
			1			0	0	3			3	1	5
			1			0	0	1		0	0	1	3
			11			0	0	4		0	0	2	1
			0			0	0	1		0	3	10	1
			0			0	0	1		2	2	9	0
			1			0	0	2		2	0	12	0
			3			0	0	0		0	1	1	1
			1			0	0	0		3	12	0	1
			0			0	0	2		0	1	0	9
			1			0	0	0		1	0	1	16
			0			0	0	2		10	0	0	2
			3			0	0	2		0	0	0	0
			1			0	0	0		0	1	1	0
			3			0	0	2		0	0	2	0
			0			0	0	2		0	0	0	0
			1			0	0	3		3	0	0	1
			0			0	0	0		5	6	0	3
			0			0	0	1		0	0	0	2
			1			0	0	2		0	0	0	0
			2			0	0	0		2	7	7	1
			1			0	0	0		0	0	0	0
			2			0	0	2		0	0	0	0
			0			0	0	1		15	0	0	0
			2			0	0	3		0	3	0	0
			2			0	0	0		3	0	1	0
			4			0	0	1		3	4	0	0
			0			0	0	0		0	0	1	0
			1			0	0	0		0	0	0	2
			1				0	2		0	0	0	5
			9				0	1		0	0	0	10
			5				0	1		3	0	0	0
			7				0	1		0	0	0	0
			2				0	0		0	0	0	0
			0				0	0		14	0	1	10
			9				0	0		9	0	0	11
							0	3		0	0	3	0
							0	0		0	0	0	7
							0	0		0	0	0	0
							0	0			0	0	5
							1	0		0	2	0	1
							0	1		0	5	0	0
							0	1		0	3	0	1
							0	0		0	1	1	1
							0	1		0	0	1	5
							1	0		0	0	0	0
							1	0		0	0	1	0
							0	0		0	4	0	0
							0	1		1	5	0	0
							0	0		0	2	0	1
							1	2		0	0	0	3
							0	1		4	6	0	13
							1	0		14	0	0	0
							1	0		0	2	0	1
							0	0		0	10	0	0
							2	0		0	8	1	0
							1	1		1	0	1	0
							0	3		10	0	0	0
							0	0		1	0	3	1
							0	0		1	0	0	0
							0	0		0	2	0	1
							1	2		0	1	0	16
							2	0		0	4	0	13
							0	0		0	1	0
							0	1		2	1	0
							0	2		0	0	0
							4	2		0	2	0
							0	3		3	10	0
							0	0		2	1	0
							0	0		1	3	7
							1	1		5	0	0
							2	2		9	0	0
							0	0		3	1	1
							0	0		3	0	0
							0	1		2	3	1
							0	1		10	3	0
							1	1		4	2	0
							0	1		0	0	0
							2	2		1	9	0
							5	1		0	12	0
							0	1		8	5	0
							3	1		0	0	0
							2	0		3	0	4
							1	1		12	0	0
							0	1		0	0	0
							0	0		3	0	0
							0	1		1	0	0
							0	0		6	0	0
							0	2		4	0	1
							0	2		0	0	0
							0	0		5	0	0
							0	2		5	0	3
							0	0		2	0	1
							0	0		2	0	1
							0	2		0	0	0
							0	0		0	1	1
							0	1		1	0	0
							0	2		0	0	0
							0	3		0	2	3
							0	0		3	0	0
							0	0		0	0	6
							0	0		5	6	0
							0	2		0	0	3
							0	0		0	0	0
							0	0		3	1	0
							0	0		0	0	1
							0	2		0	0	0
							0	0		0	4	0
							0	1		0	1	0
							0	0		0	1	0
							0	2		1	0	0
							0	1		0	2	0
							0	3		0	10	0
							0	2		0	6	3
							0	1		2	3	1
							0	2		1	2	0
							0	3		0	5	1
							0	1		0	1	0
							0	0		0	8	0
							0	0		0	3	0
							0	0		0	3	0
							0	0		0	2	0
							0	0		0	3	0
							0	0		8	0	0
							0	0		0	2	0
							0	0		0	1	0
							0	1		6	3	2
							0	0		0	0	2
							0	0		0	6	4
							0	4		0	5	0
							1	0		3	0	0
							0	0		0	3	0
							0	5		0	0	0
							0	0		0	6	0
							0	0		3	5	0
							0	0		2	1	0
							0	0		0	3	0
							1	0		1	2	0
							0	1		5	8	0
							0	0		0	5	5
							0	0		3	8	0
							0	0		1	3	0
							0	0		5	0	1
							0	0		1	1	1
							0	0		4	0	0
							0	0		1	9	0
							0	0		6	4	4
							0	1		6	1	0
							0	0		5	3	1
							0	0		8	6	0
							0	3		3	5	0
							0	0		3	8	0
							0	0		2	3	0
							0	0		10	3	7
							0	0		0	2	0
							0	0		0	0	0
							0	2		1	0	0
							0	2		0	12	0
							0	1		2	1	0
							0	0		0	0	0
							0	0		0	2	0
							0	1		1	0	1
							0	0		9	0	0
							0	0		0	0	0
							0	0		0	0	2
							1	0		0	0	0
							0	0		2	10	0
							0	0		0	0	1
							0	1		0	2	0
							3	0		0	0	0
							0	1		0	0	7
							0	0		1	0	0
							0	2		0	0	3
							0	0		0	1	0
							0	1		3	0	0
							0	0		0	0	0
							0	2		0	0	2
							0	0		1	0	0
							0	1		0	0	0
							0	0		3	1	0
							0	0		1	0	0
							0	0		3	3	0
							0	0		2	1	0
							0	1		6	3	0
							0	0		5	2	0
							0	0		8	6	0
							0	1		12	5	0
							0	0		3	10	0
							1	0		0	3	0
							0	1		5	3	0
							0	1		4	0	0
							0	0		3	5	0
							0	1		2	1	0
							0	0		0	3	5
							0	1		0	2	0
							0	0		0	6	0
							0	0		3	5	0
							0	0		3	9	0
							0	3		1	3	0
							0	0		0	3	0
							0	0		0	1	0
							0	0		4	8	0
							0	0		1	8
							0	0		1	4
							0	0		6	0
							0	1		0	0
							0	0		5	0
							1	0		0	0
							0	0		2	0
							0	0		0	3
							2	0		0	2
							0	0		0	1
							0	0		0	0
							0	0		0	0
							0	0		3	0
							0	0		0	0
							0	0		1	0
							0	1		1	0
							0	0		8	1
							2	0		0	1
							0	0		0	0
							0	0		0	0
							0	0		0	2
							0	0		0	0
							0	0		0	0
							0	1		0	0
							0	0		0	0
							0	1		0	0
							0	1		0	0
							0	0		0	0
							0	1		1	12
							0	2		0	0
							1	0		0	0
							0			0	0
							0			0	0
							0			0	0
							0			0	0
							0			0	0
							0			3	0
							0			0	0
							0			1	3
							0			0	0
							0			0	0
							0			2	0
							0			1	0
							0			0	0
							0			1	1
							0			1	0
							0			2	1
							0			0	0
							0			0	0
							0			0	1
							0			0	1
							0			0	0
							0			0	0
							0			0	0
							0			0	0
							0			0	0
							0			0	2
							0			1	0
							0				0
							0				0
							0
							0
							0
							0
							0
							0
							0
							0
							0
							0
							0
							0
							0
							0
							0
							0
							0
							0
							0
							0
							0
							0
							0
							0
							0
							0
							0
							0
							0
							0
							0
							0
							0
							0
							0
							0
							0
							0
							0
							0
							0
							0
							0
							0
							0
							0
							1
							0
							0
							0
							0
							0
							0
							0
							0
							0
							0
							0
