# Supplementary material for: Orphan nuclear receptors recruit TRIM28 to promote telomeric H3K9me3 for the ALT pathway
Source: EMBO J. 2026 Mar 31;45(10):3444–70. doi: 10.1038/s44318-026-00760-w (PMC13187458; doi:10.1038/s44318-026-00760-w)
Supplement: Supplementary file 7 — Figure EV2 Source Data [file 44318_2026_760_MOESM7_ESM.zip › Figure EV2/A/Quantification for TERRA.xlsx]

## Sheet: Sheet1
TERRRA expression level normalized with TRF1 expression groups
			Primer set 3
			Rep 1	Rep 2	Rep 3	Rep 4	Rep 5
		TRF1	1	1	1	1	1
		VP64-TRF1	1.724	2.043	1.016	1.955	2.223
		KRAB-TRF1	0.365	0.91	0.172	0.46	0.811
