# Supplementary material for: Orphan nuclear receptors recruit TRIM28 to promote telomeric H3K9me3 for the ALT pathway
Source: EMBO J. 2026 Mar 31;45(10):3444–70. doi: 10.1038/s44318-026-00760-w (PMC13187458; doi:10.1038/s44318-026-00760-w)
Supplement: Supplementary file 7 — Figure EV2 Source Data [file 44318_2026_760_MOESM7_ESM.zip › Figure EV2/B/Quantification.xlsx]

## Sheet: Sheet1
TERRRA expression level normalized with Vector expression groups
		Set 1					Set 2					Set 3
		Rep 1	Rep 2	Rep 3	Rep 4	Rep 5	Rep 1	Rep 2	Rep 3	Rep 4	Rep 5	Rep 1	Rep 2	Rep 3	Rep 4	Rep 5
	Vector	1	1	1	1	1	1	1	1	1	1	1	1	1	1	1
	TRF1	0.451	0.643	0.915	1.145	0.996	0.673	0.651	0.768	1.064	2.157	0.89	0.849	1.57	1.196	0.87
	VP64	0.307	2.21	0.347	0.501	0.883	0.237	0.824	0.366	1.724	0.736	0.442	1.53	0.101	1.009	1.331
	VP64-TRF1	0.73	1.879	1.335	3.024	5.549	2.094	1.369	2.174	1.682	2.811	1.534	1.734	1.596	2.338	1.933
	Krab	0.148	0.452	0.125	1.36	0.587	0.285	0.617	0.386	0.732	0.812	0.135	0.682	1.261	1.231	1.496
	KRAB-TRF1	0.329	0.558	0.147	0.473	0.806	0.187	0.445	0.267	0.582	1.878	0.325	0.773	0.27	0.551	0.706
