# Supplementary material for: Orphan nuclear receptors recruit TRIM28 to promote telomeric H3K9me3 for the ALT pathway
Source: EMBO J. 2026 Mar 31;45(10):3444–70. doi: 10.1038/s44318-026-00760-w (PMC13187458; doi:10.1038/s44318-026-00760-w)
Supplement: Supplementary file 7 — Figure EV2 Source Data [file 44318_2026_760_MOESM7_ESM.zip › Figure EV2/∩╝a/TERRA Quantification.xlsx]

## Sheet: Sheet1
TERRA expression normalized with TRF1 groups
				Set 1								Set 1
				Rep 1	Rep 2	Rep 3	Rep 4	Rep 5				Rep 1	Rep 2	Rep 3	Rep 4	Rep 5
			TRF1	1	1	1	1	1			Vector	1.04853	0.917872	1.05434	1.06683	0.889048
			VP64-TRF1	0.796176	1.06449	1.18652	1.2708	1.34047			TRF1	6.19267	3.89484	1.53659	1.2507	1.00677
			KRAB-TRF1	0.0840235	0.103804	0.571717	0.858788	0.759633			VP64	0.510105	0.477598	1.39973	2.31361	1.14088
											VP64-TRF1	4.93046	4.146	1.8232	1.58939	1.34954
				Set 2							KRAB	0.523222	0.579345	1.95419	1.3091	1.42758
				Rep 1	Rep 2	Rep 3	Rep 4	Rep 5			KRAB-TRF1	0.52033	0.4043	0.878495	1.07408	0.764775
			TRF1	1	1	1	1	1
			VP64-TRF1	1.22431	3.91297	0.777711	1.19736	1.26753				Set 2
			KRAB-TRF1	0.553048	1.38502	0.0728014	0.732397	2.08415				Rep 1	Rep 2	Rep 3	Rep 4	Rep 5
											Vector	1.00411	1.00023	1.00017	1.00032	1.21894
				Set 3							TRF1	1.4287	0.578863	4.53222	1.08573	1.59833
				Rep 1	Rep 2	Rep 3	Rep 4	Rep 5			VP64	1.40127	1.65401	0.532955	1.24967	3.06562
			TRF1	1	1	1	1	1			VP64-TRF1	1.74917	2.26507	3.52476	1.30001	2.02593
			VP64-TRF1	0.829472	2.04677	0.691354	1.15149	2.01874			KRAB	1.35557	1.22335	0.472062	1.24444	0.776663
			KRAB-TRF1	0.896207	0.58687	0.0715846	0.852861	1.76993			KRAB-TRF1	0.790138	0.801739	0.329952	0.795188	3.33115
												Set 3
												Rep 1	Rep 2	Rep 3	Rep 4	Rep 5
											Vector	1.00287	1.00439	1.00821	1.00428	1.03342
											TRF1	1.4409	1.29265	4.2321	1.09678	1.06711
											VP64	0.208768	1.6332	0.408854	1.21909	3.37904
											VP64-TRF1	1.19519	2.64576	2.92588	1.26293	2.15422
											KRAB	0.890897	1.32154	0.430123	1.32679	0.568676
											KRAB-TRF1	1.29135	0.758617	0.302953	0.935401	1.88871
