# Supplementary material for: Orphan nuclear receptors recruit TRIM28 to promote telomeric H3K9me3 for the ALT pathway
Source: EMBO J. 2026 Mar 31;45(10):3444–70. doi: 10.1038/s44318-026-00760-w (PMC13187458; doi:10.1038/s44318-026-00760-w)
Supplement: Supplementary file 8 — Figure EV3 Source Data [file 44318_2026_760_MOESM8_ESM.zip]

Archive with 20 entries (16 files):
- Figure EV3/
- __MACOSX/._Figure EV3
- Figure EV3/.DS_Store
- __MACOSX/Figure EV3/._.DS_Store
- Figure EV3/∩╝ú/
- __MACOSX/Figure EV3/._∩╝ú
- Figure EV3/∩╝ñ/
- __MACOSX/Figure EV3/._∩╝ñ
- Figure EV3/A/
- __MACOSX/Figure EV3/._A
- Figure EV3/∩╝ú/.DS_Store
- __MACOSX/Figure EV3/∩╝ú/._.DS_Store
- Figure EV3/∩╝ú/Quantification_Supplymentary∩╝┐APB.xlsx
- __MACOSX/Figure EV3/∩╝ú/._Quantification_Supplymentary∩╝┐APB.xlsx
- Figure EV3/∩╝ñ/.DS_Store
- __MACOSX/Figure EV3/∩╝ñ/._.DS_Store
- Figure EV3/∩╝ñ/Quantification_Supplymentary∩╝┐ATDS.xlsx
- __MACOSX/Figure EV3/∩╝ñ/._Quantification_Supplymentary∩╝┐ATDS.xlsx
- Figure EV3/A/rq_results.xlsx
- __MACOSX/Figure EV3/A/._rq_results.xlsx
