# Supplementary material for: Orphan nuclear receptors recruit TRIM28 to promote telomeric H3K9me3 for the ALT pathway
Source: EMBO J. 2026 Mar 31;45(10):3444–70. doi: 10.1038/s44318-026-00760-w (PMC13187458; doi:10.1038/s44318-026-00760-w)
Supplement: Supplementary file 8 — Figure EV3 Source Data [file 44318_2026_760_MOESM8_ESM.zip › Figure EV3/∩╝ú/Quantification_Supplymentary∩╝┐APB.xlsx]

## Sheet: Sheet1
Number of PML/Tel colocolization per nucleus	BJT	BJT_COUP-TF2LBD-TRF1						% of APB positive cells		BJT	BJT_COUP-TF2LBD-TRF1
	TRF1	siCtrl	siSETDB1	siHP1α/β/γ	siHDAC1/2	siDNMT1		(Defined as cell > 5 APBs)		TRF1	siCtrl	siSETDB1	siHP1α/β/γ	siHDAC1/2	siDNMT1
	0	3	3	3	0	4				2.3	63	51.7	43.8	72.7	53
	1	0	4	12	0	27
	2	9	5	1	8	4
	3	0	14	3	0	15
	0	2	6	2	2	5
	0	8	7	2	11	8
	0	5	1	14	4	13
	0	0	0	8	0	4
	1	10	0	0	11	11
	0	5	4	1	9	13
	1	0	3	9	0	9
	0	1	5	16	1	8
	3	1	0	3	0	12
	4	0	0	1	0	8
	3	2	0	2	10	3
	1	5	0	3	0	12
	1	1	27	1	20	9
	3	0	4	15	17	10
	0	0	2	2	0	11
	1	2	5	2	9	3
	0	0	7	1	10	9
	2	3	0	2	17	12
	2	0	6	2	9	7
	1	4	4	4	4	7
	2	2	14	5	24	2
	0	0	0	8	13	13
	0	5	1	1	5	4
	1	0	6	5	0	8
	5	0	1	19	11	4
	1	0	6	0	0	14
	1	0	6	0	8	7
	2	1	10	1	30	7
	1	0	14	0	9	7
	2	0	13	5	0	9
	0	0	16	0	0	7
	1	4	0	7	29	18
	0	27	0	0	4	2
	0	6	0	3	13	1
	1	0	10	4	10	17
	2	5	3	2	0	20
	1	3	4	2	11	3
	2	0	0	3	6	14
	2	0	0	4	7	4
	0	0	6	1	0	4
	1	0	0	9	0	5
	0	0	0	3	11	4
	0	0	18	6	20	15
	2	31	0	7	19	1
	1	1	12	8	10	5
	4	0	17	10	11	2
	0	2	4	2	8	5
	0	0	19	5	11	3
	0	0	6	9	0	1
	1	0	8	4	0	11
	0	26	8	9	0	16
	0	0	14	2	9	12
	0	4	4	3	0	11
	1	2	0	0	0	22
	2	0	7	19	0	13
	4	0	7	5	0	4
	1	1	12	4	0	19
	4	4	0	1	24	13
	2	0	9	1	0	9
	1	5	0	4	8	11
	0	0	0	1	0	4
	3	0	13	26	9	8
	0	0	0	1	12	6
	2	0	4	2	8	13
	2	0	5	5	4	11
	0	0	4	8	1	8
	3	0	0	2	1	14
	0	0	5	7	12	8
	2	5	23	12	15	15
	2	0	15	5	9	1
	0	7	0	4	13	1
	2	8	10	1	4	12
	2	0	11	13	8	2
	1	17	14	0	8	12
	2	0	0	3	12	1
	0	17	2	10	13	0
	2	11	5	11	0	0
	1	0	12	3	7	4
	0	8	5	5	3	13
	4	9	9	2	8	11
	0	21	5	1	12	1
	3	14	12	5	1	13
	2	0	0	9	6	4
	0	4	23	5	5	14
	1	14	0	4	4	1
	3	5	0	7	12	13
	1	9	12	2	10	1
	2	10	5	2	14	6
	2	5	5	12	3	9
	0	14	9	0	5	12
	0	0	4	1	19	8
	0	18	12	9	12	15
	2	13	1	1	4	19
	0	0	12	6	10	5
	1	0	12	1	12	15
	1	0	5	4	13	8
	0	0	11	2	4	15
	1	5	8	7	1	10
	0	2	15	20	16	13
	0	2	1	3	14	9
	1	2	11	2	0	9
	0	0	13	1	13	8
	1	0	13	2	0	13
	0	0	6	11	14	17
	0	0	13	3	12	1
	3	4	1	2	7	19
	2	6	15	1	8	8
	1	0	6	5	8	0
	0	0	20	8	7	15
	0	0	16	2	15	14
	1	5	2	9	14	12
	0	0	9	11	6	0
	0	0	22	13	9	13
	2	0	14	12	20	16
	1	0	6	2	13	5
	0	0	5	1	8	11
	0	2	2	13	13	4
	1	10	2	11	9	10
	1	11	10	8	7	6
	1	0	5	1	14	11
	1	0	3	1	14	6
	2	0	7	5	18	11
	1	18	4	11	24	12
	0	13	7	7	4	4
	2	16	4	12	18	16
	0	16	5	8	14	7
	0	9	10	5	8	16
	0	7	3	12	1	6
	0	0	13	16	13	15
	0	1	3	5	9	10
	2	12	6	12	15	0
	0	10	1	10	13	11
	1	0	12	12	15	8
	1	13	4	1	0	0
	2	1	4	16	15	7
	0	13	2	0	16	3
	2	12	13	1	8	7
	0	0	23	5	29	14
	2	19	1	0	15	6
	1	10	5	9	0	3
	1	3	4	9	13	16
	4	18	4	6	17	12
	1	0	12	10	8	11
	1	14	3	2	15	13
	1	3	5	9	10	0
	2	9	7	9	18	17
	0	3	13	0	16	5
	1	8	1	7	8	0
	1	3	13	0	8	0
	0	7	1	11	6	0
	0	14	17	0	8	3
	2	15	3	6	23	10
	1	8	1	7	5	0
	5	1	17	5	14	1
	3	26	0	9	0	14
	2	23	2	12	16	26
	0	22	16	2	0	0
	0	18	9	0	12	6
	0	19	28	9	23	7
	3	10	4	7	14	0
	0	7	9	6	14	21
	0	1	4	10	0	1
	7	6	8	12	9	21
	4	15	14	10	12	16
	4	15	22	12	12	5
	1	5	26	11	18	0
	0	20	2	5	9	17
	1	11	3	4	10	12
	0	9	7	7	9	0
	4	4	11	3	13	0
	1	18	13	13	19	5
	0	12	7	0	2	0
	1	7	6	10	14	0
	1	14	1	19	0	0
	0	15	18	2	2	9
	1	21	13	0	17	0
	0	6	7	2	10	3
	0	0	7	9	1	14
	0	15	0	12	5	0
	1	14	16	3	12	0
	0	4	11	15	18	14
	7	21	12	0	9	2
	0	8	21	3	12	8
	1	17	3	5	10	5
	1	3	1	4	14	0
	0	11	8	9	13	16
	3	0	2	9	14	0
	0	20	22	0	18	0
	1	23	8	7	5	0
	2	8	4	7	10	1
	1	23	13	0	14	16
	4	0	14	0	12	3
	0	15	3	0	12	12
	0	13	20	14	17	0
	3	8	21	1	15	4
	2	17	20	1	14	8
	0	0	2	10	11	8
	0	0	1	20	9	0
	0	3	6	12	12	0
	1	3	3	10	13	16
	1	13	10	19	3	0
	1	19	17	20	14	11
	1	3	5	6	13	0
	2	0	0	11	5	16
	0	0	11	1	15	15
	0	5	15	7	4	0
	2	18	10	3	17	17
	1	11	22	6	15	9
	3	11	4	5	17	0
	0	18	16	5	15	18
	1	4	0	6	22	0
	0	0	12	8	15	0
	0	6	4	3	2	11
	1	15	3	5	5	0
	0	17	5	22	5	23
	2	17	1	3	18	15
	1	23	12	10	12	0
	0	19	19	1	16	0
	0	3	3	5	12	9
	1	13	19	0	21	6
	0	24	4	15	8	0
	1	12	16	0	5	0
	4	5	13	3	6	3
	1	8	2	8	19	5
	0	9	8	4	6	0
	0	16	11	17	13	0
	0	10	4	5	4	17
	2	17	4	13	6	16
	0	6	5	10	2	0
	0	9	9	0	14	0
	1	2	1	18	16	0
	6	11	6	0	11	22
	0	7	9	10	1	12
	1	17	18	3	17	1
	0	9	23	1	20	22
	0	11	5	15	10	11
	0	12	5	1	12	0
	0	17	11	4	3	18
	0	4	13	15	8	27
	1	10	2	11	11	4
	1	8	0	1	11	3
	0	10	5	0	10	5
	2	15	8	13	20	0
	0	6	19	10	18	4
	1	24	9	10	2	0
	1	9	3	0	20	12
	0	14	13	8	4	0
	4	0	8	6	12	0
	4	0	1	4	9	11
	2	11	7	5	15	17
	4	15	20	2	13	12
	0	14	11	4	14	5
	1	12	9	7	16	0
	1	9	2	8	19	13
	0	17	8	2	19	1
	1	21	2	18	22	13
	0	9	5		3	0
	0	17	22		36	0
	0	21	0		21	16
	0	0	6		4	16
	0	21	0		7	18
	0	6	4		16	20
	1	22	1		22	17
	0	9			18	12
	0	0			1	7
	0	18			5	10
	2	6			3	16
	1	15			18	15
	1	20			20	3
	2	10			2	13
	1	12			4	13
	1	16			9	4
	1	12			25	18
	0	16			25	2
	4	20			23	9
	0	17			18	19
	0	11			17	5
	3	25			9	8
	1	4			16	13
	0	9			25	8
	0	13			0	13
	1	1			1	7
	0	33			13	20
	0	12			19	11
	4	21			4	9
	4	23			5	2
	0	20			14	14
	0	17			2	22
	2	14			10	5
	0	10			12	0
	1	24			2	8
	0	12			1	6
	2	9			6	2
	0	9			10	4
	1	8			13	0
	5	12			6	8
	1	9			13	16
	0	6			26	7
	1	10			22	9
	0	12			14	16
	0	1			3	0
	0	11			17	4
	2	11			20	0
	2	13			22	0
	1	2			23	17
	1	11			13	0
	0	14			12	7
	2	20			24	13
	0	20			21	1
	5	20			5	2
	0	15			11	11
	1	4			13	4
	3	2			3	0
	3	1			16	0
	0	9			24	1
	2	12			15	10
	0	21			4	0
	1	9			22	5
	1	0			18	7
	3	11			8	0
	1	18			1	22
	4	17			1	2
	3	10			1	10
	0	6			10	6
	4	6			3	15
	2	15			15	9
	0	4			17	15
	1	2			6	0
	0	6			4	5
	0	6			5	1
	2	16			22	1
	1	17			12	3
	1	16			13	0
	0	5			12	2
	3	8			11	0
	5	16			20	1
	3	18			11	0
	2	18			24	0
	1	4			22	2
	2	13			19	0
	5	12			14	12
	0	4			19	17
	3	18			14	1
	1	5			6	2
	6	1			16	11
	6	9			12	0
	4	1			2	11
	2	23			13	19
	5	17			13	3
	4	13			20	9
	2	17			13	2
	0	12			14	5
	4	14			16	10
	1	2			23	2
	2	14			18	15
	2	11			3	0
	0	0			17	11
	5	4			21	3
	0	4			16	3
	2	9			10	3
	4	8			15	1
	1	11			13	18
	2	15			7	3
	2	3			11	15
	6	16			15	11
	0	12			4	19
	0	7			7	1
	3	0			12	1
	1	15			11	3
	4	24				4
	2	15				1
	4	10				0
	1	2				20
	3	2				12
	2	5				8
	2	11				21
	1	19				14
	5	2				9
	4	3				12
	5	10				9
	4	5				1
	3	0				0
	1	6				2
	2	14				6
	0	6				14
	1	1				11
	0	0				1
	2	4				16
	2	18				12
	4	12				0
	2	19				14
	3	15				10
	5	8				17
	3	14				8
	5	0				12
	1	9				1
	2	21				13
	4	14				0
	0	9				6
	5	9				2
	1	9				5
	4	14				2
	6	6				5
	0	8				5
	1	14				0
	1	16				2
	4	13				16
	0	19				4
	2	8				3
	0	9				23
	4	14				13
	2	14				0
	5	4				0
	3	10				10
	1	14				5
	0	13				2
	4	10				2
	2	11				14
	0	31				0
	2	28				1
	0	22				8
	6	26				7
	2	30				13
	5	20				19
	4	13				1
	0	19				3
	0	21				0
	3	17				3
	0	29				0
	4	28				8
	2	12				0
	3	6				12
	4	19				19
	0	16				0
	0	19				0
	5	19				12
	4	7				1
	0	22				4
	3	0				6
	6	0				2
	2	18				5
	4	16				2
	3	0				19
	0	21				2
	4	0				14
	1	8				2
	0	10				12
	1	19				4
	0	17				1
	6	14				13
	0	27				2
	5	14				8
	3	4				2
	1	3				0
	6	18				2
	2	4				2
	3	2				13
	1	0				9
	5	24				18
	0	25				10
	1	24				6
	2	14				0
	2	0				0
	1	3				16
	0	7				15
	4	14				3
	4	4				0
	0	20				1
	1	10				0
	2	26				13
	0	9				0
	2	30				3
	1	12				10
	0	21
	3	19
	1	26
	0	24
	1	22
	1	24
	2	24
	3	20
	4	21
	1	0
	5	14
	3	7
	1	6
	4	15
	2	19
	2	0
	4	14
	0	1
	4	11
	1	3
	2	19
	2	18
	0	0
	0	14
	6	31
	1	13
	0	23
	0	21
	2	2
	1	5
	2	19
	3	6
	4	14
	0	19
	1	17
	2	26
	1	12
		1
		3
		6
		17
		7
		6
		19
		22
		19
		20
		23
		11
		12
		22
		20
		8
		3
		15
		0
		17
		14
		9
		12
		7
		8
		24
		3
		0
		20
		22
		21
		14
		31
		10
		22
		30
		24
		23
		31
		15
		17
		12
		18
		13
		17
		12
		10
		16
		44
		11
		12
		3
		12
		7
		8
		19
		0
		4
		22
		2
		2
		1
		2
		0
		2
		12
		0
		5
		0
		3
		14
		3
		10
		8
		2
		1
		0
		1
		4
		5
		0
		2
		2
		0
		0
		23
		0
		22
