# Supplementary material for: Orphan nuclear receptors recruit TRIM28 to promote telomeric H3K9me3 for the ALT pathway
Source: EMBO J. 2026 Mar 31;45(10):3444–70. doi: 10.1038/s44318-026-00760-w (PMC13187458; doi:10.1038/s44318-026-00760-w)
Supplement: Supplementary file 8 — Figure EV3 Source Data [file 44318_2026_760_MOESM8_ESM.zip › Figure EV3/∩╝ñ/Quantification_Supplymentary∩╝┐ATDS.xlsx]

## Sheet: Sheet1
EdU / telomere colocolization per nucleus	BJT	BJT_COUP-TF2LBD-TRF1								ATDS positive cell %	BJT	BJT_COUP-TF2LBD-TRF1
	TRF1	siCtrl	siSETDB1	siHP1α/β/γ	siHDAC1/2	siDNMT1				(Defined as cell > 3 EdU/Tel colocolization)	TRF1	siCtrl	siSETDB1	siHP1α/β/γ	siHDAC1/2	siDNMT1
	0	0	1	0	0	1					0	11.5	4.2	1.9	1.3	8.9
	0	0	2	0	0	0
	0	0	0	0	1	0
	2	0	0	0	0	3
	2	0	0	0	0	2
	0	0	0	0	0	0
	0	0	0	1	0	0
	0	1	2	0	0	0
	0	0	0	0	0	0
	0	0	0	0	0	0
	0	0	0	0	0	1
	0	2	0	0	0	0
	0	0	0	0	0	0
	0	0	0	0	0	1
	1	0	0	0	0	0
	0	2	0	0	0	1
	0	0	0	0	0	0
	0	0	0	0	0	3
	2	0	0	0	0	0
	1	4	0	0	0	0
	1	0	0	0	0	0
	0	0	0	1	0	0
	0	0	0	0	0	1
	0	0	0	0	0	0
	0	0	0	0	0	0
	0	0	1	0	0	0
	0	0	0	0	0	0
	0	0	0	0	0	0
	0	0	1	0	0	0
	0	0	0	0	0	0
	0	1	0	0	0	0
	0	6	0	0	0	0
	0	1	0	0	0	0
	0	1	0	0	0	0
	0	0	0	0	0	0
	0	1	0	0	0	0
	0	1	0	0	0	9
	0	1	0	0	0	8
	0	1	0	0	0	1
	0	6	1	0	0	2
	1	0	0	0	0	1
	0	0	0	0	0	3
	1	1	0	0	0	0
	0	4	0	0	0	0
	0	0	0	0	0	0
	0	0	0	0	0	6
	0	0	0	0	0	0
	0	3	0	0	0	0
	0	0	0	0	0	2
	0	0	0	0	1	0
	0	0	0	0	0	0
	0	0	0	0	0	0
	0	5	0	0	0	0
	1	0	0	0	0	3
	0	1	0	0	5	0
	0	3	0	0	0	1
	0	0	6	0	0	0
	2	0	0	8	1	2
	0	0	0	0	0	0
	0	0	0	0	0	0
	0	0	0	0	0	1
	0	0	0	0	0	0
	0	0	0	0	0	0
	1	0	0	0	0	0
	0	0	0	0	0	5
	0	0	0	0	0	1
	0	6	0	0	0	0
	0	0	0	0	0	0
	0	0	0	0	0	0
	0	0	0	0	0	0
	0	0	0	0	0	0
	0	0	0	0	0	0
	0	0	1	0	0	3
	0	0	0	0	0	0
	0	0	0	0	0	0
	0	0	0	1	0	1
	0	0	0	0	0	0
	0	0	0	0	0	0
	0	0	0	1	0	3
	0	8	0	2	0	0
	0	0	0	0	0	0
	0	0	0	0	0	0
	0	0	0	0	0	0
	0	7	0	0	0	0
	0	2	0	0	0	0
	0	0	0	0	0	0
	0	1	0	0	0	0
	1	0	0	9	0	4
	0	0	0	0	0	0
	0	6	0	0	0	0
	0	1	0	0	0	0
	0	7	0	0	0	0
	0	0	1	1	1	0
	0	0	0	0	0	0
	0	0	0	0	0	0
	0	0	3	0	0	0
	0	0	0	0	0	0
	0	0	0	0	0	1
	0	0	0	0	0	1
	0	0	0	0	0	0
	0	0	0	1	0	0
	0	0	0	0	0	0
	0	0	0	0	1	0
	0	0	0	0	0	0
	0	0	0	0	0	0
	0	0	0	0	0	0
	0	6	0	1	0	0
	0	0	0	0	0	0
	0	0	0	0	0	0
	0	0	0	1	0	1
	0	0	0	0	0	0
	0	6	0	1	0	0
	0	0	0	0	0	5
	0	0	0	1	0	0
	0	0	0	0	0	0
	0	0	0	0	0	0
	0	0	0	0	0	0
	1	0	0	1	0	5
	0	0	0	0	0	0
	0	0	0	0	0	1
	0	0	0	0	0	0
	0	0	0	0	0	2
	0	0	1	0	0	2
	0	0	0	0	0	1
	0	6	0	0	0	0
	0	1	0	0	0	1
	0	1	0	0	5	0
	0	0	0	0	0	1
	0	11	0	0	1	1
	0	0	0	0	0	2
	0	0	0	0	0	0
	0	0	0	0	0	0
	0	0	0	0	0	0
	0	4	0	0	1	2
	0	0	0	0	1	1
	0	3	0	1	0	0
	0	0	0	0	0	1
	0	0	0	0	1	2
	0	0	0	0	0	1
	0	3	0	0	0	0
	0	0	0	0	0	0
	0	4	0	0	0	2
	0	0	0	0	0	0
	0	0	0	0	1	4
	0	5	0	0	0	5
	0	1	0	0	0	0
	0	1	0	0	0	0
	0	4	0	2	0	0
	0	5	3	0	0	1
	0	0	2	0	0	2
	0	1	2	0	0	2
	0	4	0	0	0	1
	0	0	0	1	0	0
	0	0	0	0	1	1
	0	0	0	0	0	3
	0	0	1	0	0	1
	0	1	2	0	1	2
	0	0	0	0	0	1
	0	1	0	0	0	1
	0	0	0	0	2	0
	0	0	0	0	0	0
	0	0	0	0	0	1
	0	4	0	0	0	1
	0	0	2	0	0	0
	0	0	0	0	0	1
	0	6	0	0	0	0
	0	9	2	0	0	0
	0	0	0	0	0	0
	0	0	0	0	0	4
	0	1	0	0	0	1
	0	0	0	0	0	0
	0	0	0	0	0	1
	0	0	0	0	0	0
	0	0	0	0	0	1
	0	4	0	0	0	1
	0	0	0	1	0	3
	1	0	0	0	0	0
	0	1	0	0	0	0
	1	0	0	1	0	2
	1	0	1	0	0	0
	0	0	1	0	0	5
	0	0	0	0	0	5
	0	1	2	0	0	4
	0	0	0	0	0	0
	0	0	1	0	0	1
	0	0	3	0	0	6
	0	3	1	0	0	4
	0	0	4	0	0	4
	0	0	0	0	0	0
	0	0	0	0	0	0
	0	0	0	0	0	1
	0	0	0	0	0	2
	1	1	0	0	0	0
	0	0	0	0	1	0
	0	0	0	0	0	3
	0	0	0	0	0	0
	0	2	1	1	1	0
	0	1	1	0	0	0
	0	1	0	2	0	9
	0	0	0	5	0	6
	0	0	0	0	0	0
	0	0	0	0	0	0
	0	0	0	0	0	1
	0	0	0	0	0	1
	1	0	0	0	0	1
	0	0	0	0	0	0
	0	1	0	0	0	2
	0	0	0	0	0	4
	0	0	1	0	1	1
	0	0	0	0	0	0
	0	0	1	0	0	0
	0	0	0	0	0	0
	0	3	1	0	0	0
	0	0	3	0	0	1
	0	0	0	0	2	2
	0	0	0	0	0	2
	0	0	0	0	0	0
	0	1	3	1	0	0
	0	0	1	0	0	0
	0	0	1	0	0	2
	0	0	1	0	0	0
	0	0	3	0	0	1
	0	3	2	0	1	0
	0	0	0	0	0	0
	0	0	1	0	1	0
	0	0	0	7	0	2
	0	0	0	0	0	1
	0	1	0	2	0	1
	0	0	1	1	0	0
	1	0	0	0	0	0
	0	0	0	0	0	2
	0	0	0	0	0	0
	0	0	0	0	0	0
	0	0	1	0	1	4
	0	0	0	0	1	0
	0	0	0	0	0	0
	0	0	1	0	0	0
	0	0	2	0	0
	1	0	1	4	0
	0	0	0	0	0
	0	0	4	0	0
	0	6	0	0	0
	0	0	3	0	0
	0	3	1	0	0
	0	0	2	0	0
	0	1	2	0	1
	0	0	5	0	0
	0	2	0	0	0
	0	0	2	0	0
	0	0	1	0	0
	0	0	3	0	0
	0	0	0	0	0
	0	2	5	0	0
	0	0	0	0	0
	1	0	0	0	1
	0	0	0	0	1
	0	0	0	0	0
	0	3	1	0	0
	0	0	1	0	0
	0	0	2	0	0
	0	7	4		0
	0	0	3		0
	0	1	1		0
	0	0	2		0
	0	0	0		0
	0	0	7		0
	0	0	2		1
	0	0	1		0
	0	0	0		0
	1	0	1		0
	0	0	4		0
	0	0	1		0
	0	1	6		0
	0	1	2		0
	0	0	6		0
	0	0	0		0
	0	0	0		5
	0	0	0		0
	0	0	4		2
	1	0	0		0
	0	0	3		0
	1	0	2		0
	0	0	5		0
	0	1	1		0
	0	4	0		0
	0	0	0		0
	0	0	0		1
	0	0	0		0
	0	0	3		0
	0	0	0		0
	0	0	0		0
	0	0	0		0
	0	0	9		1
	1	0	6		0
	0	0	0		0
	0	2	0		0
	0	0	1		0
	0	6	1		1
	0	0	1		0
	0	0	0		0
	0	7	2		0
	0	0	2		1
	0	0	1		0
	0	0	0		0
	1	0	0		0
	0	0	0		1
	1	0	0		0
	0	1	1		1
	0	0	2		0
	0	0	2		1
	0	0	0		0
	0	0	0		0
	1	2	0		0
	0	2	2		0
	0	0	0		2
	0	1	1		2
	0	0	0		0
	0	0	0		0
	0	0	0		1
	0	0	2		0
	0	0	1		0
	0	0	1		0
	0	0	0		0
	0	0	0		2
	0	1	2		1
	0	8	0		0
	0	0	0		1
	0	1	1		2
	0	5	0		0
	0	0	0		0
	0	3	0		0
	0	0			0
	0	0			1
	0	0			2
	0	1			0
	0	0			1
	0	0			1
	0	0			2
	0	0			0
	1	0			2
	0	0			0
	0	0			1
	0	0			1
	0	0			1
	0	0			0
	0	0			0
	0	0			0
	0	4			4
	0	0			1
	0	0			1
	0	1			1
	0	0			3
	0	0			0
	0	4			1
	0	0			2
	0	0			0
	0	0			0
	0	0			0
	0	0			2
	0	1			1
	2	0			1
	0	0			6
	0	1			0
	0	1			1
	0	0			0
	0	1			0
	0	5			0
	0	0			0
	0	0			0
	0	1			1
	0	0			0
	0	0			0
	0	1			0
	0	0
	0	6
	0	0
	0	3
	0	2
	0	0
	0	4
	0	2
	0	0
	0	0
	0	0
	0	0
	0	2
	0	0
	0	0
	0	3
	0	4
	0	0
	0	0
	0	0
	0	3
	0	0
	1	0
	0	0
	0	0
	0	3
	0	0
	0	1
	0	0
	0	0
	0	1
	0	0
	0	5
	0	0
	0	0
	0	1
	0	2
	0	1
	0	0
	0	0
	0	5
	0	0
	0	0
	1	0
	0	0
	0	9
	0	9
	0	2
	0	0
	0	0
	0	0
	0	1
	0	0
	0	5
	0	1
	0	0
	0	4
	0	1
	0	0
	0	0
	0	0
	0	1
	0	0
	0	0
	0	1
	0	3
	0	5
	0	0
	0	0
	0	0
	0	1
	0	3
	0	0
	0	1
	0	4
	0	0
	0	1
	0	1
	0	0
	0	1
	0	0
	0	3
	0	0
	0	0
	0	1
	0	3
	0	0
	0	0
	0	1
	0	0
	0	0
	0	1
	0	2
	0	3
	0	3
	0	1
	0	0
	0	0
	0	1
	0	1
	0	0
	0	0
	0	0
	0	4
	0	0
	0	1
	0	2
	0	8
	0	5
		5
		0
		0
		5
		1
		0
		4
		0
		1
		4
		2
		1
		0
		0
		0
		0
		5
		2
		1
		2
		0
		1
		4
		0
		0
		0
		3
		1
		4
		2
		3
		0
		0
		1
		1
		2
		0
		0
		1
		1
		3
		3
		4
		0
		3
		0
		3
		0
		4
		1
		0
		0
		5
		1
		0
		4
		1
		3
		4
		2
		3
		3
		1
		5
		1
		0
		1
		5
		2
		1
		3
		3
		1
		4
		0
		1
		2
		2
		4
		1
		0
		0
		8
		2
		0
		0
		4
		0
		1
		1
		3
