# Supplementary material for: Orphan nuclear receptors recruit TRIM28 to promote telomeric H3K9me3 for the ALT pathway
Source: EMBO J. 2026 Mar 31;45(10):3444–70. doi: 10.1038/s44318-026-00760-w (PMC13187458; doi:10.1038/s44318-026-00760-w)
Supplement: Supplementary file 8 — Figure EV3 Source Data [file 44318_2026_760_MOESM8_ESM.zip › Figure EV3/A/rq_results.xlsx]

## Sheet: Sheet 1 - rq_results
rq_results
Sample	Target	EqCq Mean	Adjusted EqCq Mean	Delta EqCq Mean	Delta EqCq SE	RQ
0_BJ5TA_P635_siCtrl	6_2_DNMT1	25.9228		5.90451	0.555028	1
0_BJ5TA_P635_siCtrl	1_1_Trim28	26.1718		6.15357	0.449766	1
0_BJ5TA_P635_siCtrl	7_1_Ezh2	25.1546		5.13633	0.33406	1
0_BJ5TA_P635_siCtrl	5_2_HDAC2	26.2323		6.21408	0.333521	1
0_BJ5TA_P635_siCtrl	3_2_SETDB1	30.621		10.6028	0.328942	1
0_BJ5TA_P635_siCtrl	6_1_DNMT1	21.7463		1.72806	0.326514	1
0_BJ5TA_P635_siCtrl	7_2_Ezh2	31.3632		11.3449	0.30691	1
0_BJ5TA_P635_siCtrl	4_1_HDAC1	23.7642		3.74597	0.304619	1
0_BJ5TA_P635_siCtrl	1_2_Trim28	21.3213		1.30302	0.287171	1
0_BJ5TA_P635_siCtrl	4_2_HDAC1	25.2296		5.21134	0.285192	1
0_BJ5TA_P635_siCtrl	2_1_CBX5	22.1735		2.15526	0.285079	1
0_BJ5TA_P635_siCtrl	3_1_SETDB1	26.8209		6.80262	0.284323	1
0_BJ5TA_P635_siCtrl	5_1_HDAC2	21.0512		1.03292	0.283755	1
0_BJ5TA_P635_siCtrl	2_2_CBX5	22.1342		2.11592	0.282595	1
0_BJ5TA_P635_siCtrl	0_GAPGH	20.0183
0_U2OS_siCtrl	5_2_HDAC2	25.8524		7.15135	0.311919	0.522223
0_U2OS_siCtrl	1_2_Trim28	20.8728		2.17169	0.311009	0.547652
0_U2OS_siCtrl	6_2_DNMT1	24.3123		5.61122	0.201449	1.22543
0_U2OS_siCtrl	7_2_Ezh2	31.3625		12.6614	0.191264	0.401518
0_U2OS_siCtrl	6_1_DNMT1	21.7413		3.04022	0.14725	0.402717
0_U2OS_siCtrl	2_1_CBX5	22.8125		4.11142	0.123504	0.257712
0_U2OS_siCtrl	3_2_SETDB1	29.5323		10.8312	0.121221	0.853542
0_U2OS_siCtrl	2_2_CBX5	24.185		5.48388	0.115986	0.0968597
0_U2OS_siCtrl	7_1_Ezh2	25.8874		7.18632	0.0806166	0.241486
0_U2OS_siCtrl	1_1_Trim28	24.7085		6.0074	0.0789956	1.10663
0_U2OS_siCtrl	4_2_HDAC1	24.7122		6.01116	0.0732489	0.574422
0_U2OS_siCtrl	3_1_SETDB1	26.7082		8.00712	0.0722533	0.433919
0_U2OS_siCtrl	4_1_HDAC1	23.2157		4.51464	0.0642599	0.586959
0_U2OS_siCtrl	5_1_HDAC2	21.4145		2.71339	0.0476399	0.311981
0_U2OS_siCtrl	0_GAPGH	18.7011
1_BJ5TA_P635_siTrim28	1_1_Trim28	29.2544		9.2697	0.172381	0.115333
1_BJ5TA_P635_siTrim28	1_2_Trim28	24.5615		4.57682	0.0539612	0.103393
1_BJ5TA_P635_siTrim28	0_GAPGH	19.9847
1_U2OS_siTrim28	1_1_Trim28	26.9812		9.29588	0.188728	0.113259
1_U2OS_siTrim28	1_2_Trim28	23.7693		6.08395	0.188279	0.0363746
1_U2OS_siTrim28	0_GAPGH	17.6853
2_BJ5TA_P635_siCBX5	2_2_CBX5	26.8161		7.12287	0.24456	0.0311
2_BJ5TA_P635_siCBX5	2_1_CBX5	26.5027		6.80947	0.172731	0.039714
2_BJ5TA_P635_siCBX5	0_GAPGH	19.6932
2_U2OS_siCBX5	2_2_CBX5	28.9264		10.5111	0.176497	0.00297022
2_U2OS_siCBX5	2_1_CBX5	27.091		8.67579	0.174218	0.0108924
2_U2OS_siCBX5	0_GAPGH	18.4152
3_BJ5TA_P635_siSETDB1	3_1_SETDB1	28.0217		8.38918	0.317846	0.332964
3_BJ5TA_P635_siSETDB1	3_2_SETDB1	31.6132		11.9806	0.1	0.384785
3_BJ5TA_P635_siSETDB1	0_GAPGH	19.6325
3_U2OS_siSETDB1	3_2_SETDB1	31.1058		12.9652	0.269866	0.19446
3_U2OS_siSETDB1	3_1_SETDB1	27.9378		9.79716	0.0362228	0.125474
3_U2OS_siSETDB1	0_GAPGH	18.1406
4_BJ5TA_P635_siHDAC1	4_2_HDAC1	28.6251		8.4034	0.130045	0.109419
4_BJ5TA_P635_siHDAC1	4_1_HDAC1	26.9531		6.73145	0.0810146	0.126264
4_BJ5TA_P635_siHDAC1	0_GAPGH	20.2217
4_U2OS_siHDAC1	4_2_HDAC1	27.4818		9.84802	0.0219008	0.0401996
4_U2OS_siHDAC1	4_1_HDAC1	25.8073		8.17359	0.0129675	0.0464678
4_U2OS_siHDAC1	0_GAPGH	17.6337
5_BJ5TA_P635_siHDAC2	5_2_HDAC2	30.6536		10.755	0.128073	0.042959
5_BJ5TA_P635_siHDAC2	5_1_HDAC2	25.2712		5.37252	0.0478945	0.0493913
5_BJ5TA_P635_siHDAC2	0_GAPGH	19.8986
5_U2OS_siHDAC2	5_2_HDAC2	29.7022		12.1695	0.827031	0.0161152
5_U2OS_siHDAC2	5_1_HDAC2	26.193		8.66033	0.0873402	0.00505734
5_U2OS_siHDAC2	0_GAPGH	17.5327
6_BJ5TA_P635_siDNMT1	6_1_DNMT1	24.8741		4.86774	0.557847	0.113465
6_BJ5TA_P635_siDNMT1	6_2_DNMT1	28.091		8.08461	0.093758	0.22066
6_BJ5TA_P635_siDNMT1	0_GAPGH	20.0064
6_U2OS_siDNMT1	6_1_DNMT1	24.7954		6.59522	0.481675	0.034264
6_U2OS_siDNMT1	6_2_DNMT1	26.5349		8.33472	0.101275	0.185538
6_U2OS_siDNMT1	0_GAPGH	18.2002
7_BJ5TA_P635_siEzh2	7_2_Ezh2	33.9442		13.4962	0.0539878	0.225111
7_BJ5TA_P635_siEzh2	7_1_Ezh2	27.0352		6.58724	0.0340713	0.365791
7_BJ5TA_P635_siEzh2	0_GAPGH	20.448
7_U2OS_siEzh2	7_2_Ezh2	31.0768		13.394	0.149766	0.241647
7_U2OS_siEzh2	7_1_Ezh2	27.0293		9.34641	0.0755184	0.0540308
7_U2OS_siEzh2	0_GAPGH	17.6829
