# Supplementary material for: Orphan nuclear receptors recruit TRIM28 to promote telomeric H3K9me3 for the ALT pathway
Source: EMBO J. 2026 Mar 31;45(10):3444–70. doi: 10.1038/s44318-026-00760-w (PMC13187458; doi:10.1038/s44318-026-00760-w)
Supplement: Supplementary file 9 — Figure EV4 Source Data [file 44318_2026_760_MOESM9_ESM.zip]

Archive with 38 entries (32 files):
- Figure EV4/
- __MACOSX/._Figure EV4
- Figure EV4/.DS_Store
- __MACOSX/Figure EV4/._.DS_Store
- Figure EV4/A/
- __MACOSX/Figure EV4/._A
- Figure EV4/C/
- __MACOSX/Figure EV4/._C
- Figure EV4/D/
- __MACOSX/Figure EV4/._D
- Figure EV4/E/
- __MACOSX/Figure EV4/._E
- Figure EV4/B/
- __MACOSX/Figure EV4/._B
- Figure EV4/A/.DS_Store
- __MACOSX/Figure EV4/A/._.DS_Store
- Figure EV4/A/RawBlot_annotated_Supplymentary.tiff
- __MACOSX/Figure EV4/A/._RawBlot_annotated_Supplymentary.tiff
- Figure EV4/C/.DS_Store
- __MACOSX/Figure EV4/C/._.DS_Store
- Figure EV4/C/Quantification_Supplymentary.xlsx
- __MACOSX/Figure EV4/C/._Quantification_Supplymentary.xlsx
- Figure EV4/D/.DS_Store
- __MACOSX/Figure EV4/D/._.DS_Store
- Figure EV4/D/RawBlot_annotated_Supplymentary.tiff
- __MACOSX/Figure EV4/D/._RawBlot_annotated_Supplymentary.tiff
- Figure EV4/E/.DS_Store
- __MACOSX/Figure EV4/E/._.DS_Store
- Figure EV4/E/Quantification.xlsx
- __MACOSX/Figure EV4/E/._Quantification.xlsx
- Figure EV4/E/Raw_dotblot_annotated_Supplymentary.tiff
- __MACOSX/Figure EV4/E/._Raw_dotblot_annotated_Supplymentary.tiff
- Figure EV4/B/.DS_Store
- __MACOSX/Figure EV4/B/._.DS_Store
- Figure EV4/B/Quantification.xlsx
- __MACOSX/Figure EV4/B/._Quantification.xlsx
- Figure EV4/B/Raw_dotblot_annotated_Supplymentary.tiff
- __MACOSX/Figure EV4/B/._Raw_dotblot_annotated_Supplymentary.tiff
