# Supplementary material for: Orphan nuclear receptors recruit TRIM28 to promote telomeric H3K9me3 for the ALT pathway
Source: EMBO J. 2026 Mar 31;45(10):3444–70. doi: 10.1038/s44318-026-00760-w (PMC13187458; doi:10.1038/s44318-026-00760-w)
Supplement: Supplementary file 9 — Figure EV4 Source Data [file 44318_2026_760_MOESM9_ESM.zip › Figure EV4/C/Quantification_Supplymentary.xlsx]

## Sheet: Sheet1
Number of PML / telomere colocolization per nucleus						Number of EdU / telomere colocolization per nucleus
	SAOS-2		G292				SAOS-2		G292
	siCtrl	siTRIM28	siCtrl	siTRIM28			siCtrl	siTRIM28	siCtrl	siTRIM28
	11	0	9	0			10	8	7	0
	11	0	1	4			7	1	9	0
	9	1	1	11			3	0	5	7
	2	8	2	1			7	0	5	0
	3	7	2	5			11	2	3	3
	18	1	6	5			12	5	15	0
	3	20	15	8			0	11	5	0
	3	16	10	9			4	6	6	7
	4	6	17	5			1	13	5	7
	2	16	2	4			8	1	2	0
	11	10	0	2			1	0	2	0
	5	0	10	5			11	7	10	9
	17	0	15	2			2	1	9	13
	6	2	18	0			3	10	4	3
	13	11	8	8			7	1	5	12
	12	4	2	9			7	2	2	11
	1	13	12	8			0	0	5	10
	6	12	4	5			5	2	4	2
	7	6	5	6			1	3	4	3
	13	8	0	3			0	0	2	1
	8	9	0	0			5	0	3	3
	10	14	4	7			10	0	5	1
	12	10	6	13			1	4	12	11
	2	5	1	5			7	0	7	4
	8	3	6	2			8	4	7	4
	2	15	14	5			9	0	0	1
	1	14	9	5			7	6	1	0
	0	9	2	0			7	2	2	0
	8	2	1	0			5	0	0	0
	7	10	1	3			11	0	1	2
	13	2	10	4			6	7	0	3
	3	15	10	4			12	8	10	8
	13	6	1	6			0	1	11	0
	9	0	4	0			6	1	9	2
	1	1	9	3			0	6	5	3
	5	15	5	1			2	5	6	0
	10	1	0	7			1	0	4	0
	12	2	0	4			6	0	0	11
	14	12	20	4			12	15	0	2
	10	11	0	2			4	11	7	2
	15	4	1	2			5	6	5	0
	3	4	7	7			13	2	0	5
	4	0	4	10			0	0	4	4
	5	7	9	5			18	0	9	1
	3	0	8	8			10	7	6	13
	13	0	9	9			0	8	10	1
	10	12	0	0			1	1	8	0
	11	10	10	5			6	1	7	2
	14	18	15	4			0	9	9	0
	7	8	0	2			3	5	4	8
	13	4	6	5			5	0	8	2
	10	2	5	8			15	0	6	0
	14	0	1	9			0	15	1	0
	7	1	5	8			0	0	4	0
	6	7	8	5			0	10	3	0
	4	9	2	6			7	2	9	5
	13	4	13	0			9	7	2	3
	6	3	7	13			5	4	0	0
	0	9	13	2			13	9	4	5
	4	12	5	3			4	9	3	4
	2	10	12	10			0	11	6	4
	0	0	3	1			10	3	5	5
	4	17	2	10			12	7	6	6
	2	6	9	5			0	0	2	3
	9	5	5	4			6	1	0	1
	8	5	18	2			9	12	7	0
	17	5	0	3			0	0	12	4
	1	8	4	15			2	0	0	6
	9	0	7	0			10	0	5	4
	11	0	12	0			3	11	8	5
	7	7	12	5			7	6	4	3
	2	13	1	4			3	3	0	5
	16	5	1	0			11	3	0	4
	0	12	4	5			7	5	0	3
	20	8	0	5			9	5	3	13
	2	2	17	2			5	6	6	3
	1	9	5	11			0	3	0	2
	4	1	0	4			0	1	1	6
	9	18	18	11			15	8	13	4
	0	14	9	4			1	0	0	12
	7	4	3	5			1	0	0	4
	13	7	8	3			7	2	2	1
	5	0	12	1			2	9	0	3
	6	12	8	5			2	7	3	5
	2	8	0	1			12	6	1	3
	0	1	2	4			9	4	14	11
	11	4	1	3			4	0	10	0
	15	0	0	11			4	7	11	4
	7	15	0	4			2	12	0	8
	5	9	3	1			1	0	2	1
	13	0	1	1			2	1	5	0
	20	9	3	7			4	4	3	6
	1	5	1	11			1	0	0	9
	7	3	1	2			0	2	9	2
	2	8	7	2			5	1	13	1
	2	12	0	2			10	0	3	0
	12	11	2	13			7	0	7	8
	5	1	2	4			8	4	5	4
	18	2	0	2			3	1	1	0
	3	1	13	3			1	10	0	0
	7	13	2	15			2	0	3	0
	10	3	0	7			0	12	9	6
	11	3	2	9			1	6	0	8
	0	18	1	11			10	4	0	8
	8	1	12	2			7	1	6	1
	11	12	0	0			0	0	3	2
	16	3	11	14			9	0	4	10
	2	2	2	7			4	0	7	4
	15	10	2	10			9	0	10	2
	3	3	14	2			10	0	9	2
	12	2	1	0			6	1	0	2
	14	1	0	5			11	0	11	5
	11	3	2	1			6	1	8	6
	7	7	4	4			5	0	12	0
	11	0	0	0			3	0	7	2
	7	8	1	2			1	3	2	1
	12	13	9	10			9	0	9	6
	13	0	5	1			6	3	0	0
	15	6	2	12			10	3	7	10
	0	2	7	2			8	0	4	2
	8	5	9	0			7	1	14	0
	0	11	6	6			9	0	0	1
	8	8	2	5			4	0	1	3
	2	2	2	0			9	1	0	2
	11	2	0	0			7	0	1	2
	20	7	5	3			0	3	10	2
	4	12	5	1			0	0	6	5
	10	17	11	12			3	0	0	6
	17	1	3	6			1	1	1	3
	5	1	1	2			1	0	0	6
	18	11	12	1			4	0	1	1
	12	4	6	2			0	0	3	0
	1	6	10	2			14	0	0	1
	2		1	9			2	3	4	3
	14		2	1			0	0	6	7
	2		7	3			1	0	12	2
	5		10	6			2	1	4	1
	6		13	1			7		1	0
	22		3	11			2		12	4
	1		6	11			12			7
	1		1	1			0			12
	4		11	11			5			6
	9		11	2			9			0
	16		16	10			0			2
	15		11	1			3
	15		2	3			4
	5		10	2			0
	2		14	3			3
	14		10	1			1
	16		11	1			0
	0		11	3			0
	11		9	2			15
	16		2	3			10
	2		3	1			0
	6		18	3			0
	16		1	2			6
	7		3	3			0
	11		2	1			1
	9		4	6			2
	16		7	13			0
			13	13
			12	6
			6	0
			2	4
			2	2
			1	8
			6	4
			7	2
			5	9
			8	0
			10	3
			17	2
			12	3
			11	1
			1	0
			3	2
			8	9
			0	2
			1	7
			13	0
			13	1
			13	4
			9	16
			8	0
			1	9
			10	4
			12	7
				3
				2
				3
				1
