# Supplementary material for: Orphan nuclear receptors recruit TRIM28 to promote telomeric H3K9me3 for the ALT pathway
Source: EMBO J. 2026 Mar 31;45(10):3444–70. doi: 10.1038/s44318-026-00760-w (PMC13187458; doi:10.1038/s44318-026-00760-w)
Supplement: Supplementary file 9 — Figure EV4 Source Data [file 44318_2026_760_MOESM9_ESM.zip › Figure EV4/E/Quantification.xlsx]

## Sheet: Sheet1
Telomeric DNA % normlized with siCtrl groups
			U2OS
			siCtrl			siCOUP-TF2/TR4			siTRIM28			siTRIM28 siCOUP-TF2/TR4
			Rep 1	Rep 2	Rep 3	Rep 1	Rep 2	Rep 3	Rep 1	Rep 2	Rep 3	Rep 1	Rep 2	Rep 3
		H3	1	1	1	0.9517	0.9756	1.1332	0.9391	0.9856	1.0441	1.0164	1.0559	0.9743
		H3K9me3	1	1	1	0.8267	0.8476	0.7152	0.666	0.7304	0.6801	0.763	0.6189	0.6009
			WI38-VA13/2RA
			siCtrl			siCOUP-TF2/TR4			siTRIM28			siTRIM28 siCOUP-TF2/TR4
			Rep 1	Rep 2	Rep 3	Rep 1	Rep 2	Rep 3	Rep 1	Rep 2	Rep 3	Rep 1	Rep 2	Rep 3
		H3	1	1	1	1.0156	0.9714	1.0211	1.0454	1.0074	0.9177	0.9523	0.878	1.0669
		H3K9me3	1	1	1	0.8232	0.8331	0.7023	0.6792	0.5668	0.5138	0.5788	0.5719	0.5601
