# Supplementary material for: Orphan nuclear receptors recruit TRIM28 to promote telomeric H3K9me3 for the ALT pathway
Source: EMBO J. 2026 Mar 31;45(10):3444–70. doi: 10.1038/s44318-026-00760-w (PMC13187458; doi:10.1038/s44318-026-00760-w)
Supplement: Supplementary file 9 — Figure EV4 Source Data [file 44318_2026_760_MOESM9_ESM.zip › Figure EV4/B/Quantification.xlsx]

## Sheet: Sheet1
Telomeric DNA % normalized with siCtrl groups			SAOS-2
			siCtrl			siTRIM28
			Rep 1	Rep 2	Rep 3	Rep 1	Rep 2	Rep 3
		H3	1	1	1	0.992	0.96	0.901
		H3K9me3	1	1	1	0.342	0.5	0.263
Telomeric DNA % normalized with siCtrl groups			G292
			siCtrl			siTRIM28
			Rep 1	Rep 2	Rep 3	Rep 1	Rep 2	Rep 3
		H3	1	1	1	1.005	0.897	0.97
		H3K9me3	1	1	1	0.825	0.873	0.885
