# Supplementary material for: Orphan nuclear receptors recruit TRIM28 to promote telomeric H3K9me3 for the ALT pathway
Source: EMBO J. 2026 Mar 31;45(10):3444–70. doi: 10.1038/s44318-026-00760-w (PMC13187458; doi:10.1038/s44318-026-00760-w)
Supplement: Supplementary file 10 — Figure EV5 Source Data [file 44318_2026_760_MOESM10_ESM.zip]

Archive with 28 entries (23 files):
- Figure EV5/
- __MACOSX/._Figure EV5
- Figure EV5/.DS_Store
- __MACOSX/Figure EV5/._.DS_Store
- Figure EV5/G/
- __MACOSX/Figure EV5/._G
- Figure EV5/F/
- __MACOSX/Figure EV5/._F
- Figure EV5/A-D/
- __MACOSX/Figure EV5/._A-D
- Figure EV5/E/
- __MACOSX/Figure EV5/._E
- Figure EV5/G/.DS_Store
- __MACOSX/Figure EV5/G/._.DS_Store
- Figure EV5/G/Raw_blot_annotated_Supplymentary.tiff
- __MACOSX/Figure EV5/G/._Raw_blot_annotated_Supplymentary.tiff
- Figure EV5/F/Raw_blot_annotated_Supplymentary.tiff
- __MACOSX/Figure EV5/F/._Raw_blot_annotated_Supplymentary.tiff
- Figure EV5/A-D/Raw2_dotblot_annotated_Supplymentary.tiff
- __MACOSX/Figure EV5/A-D/._Raw2_dotblot_annotated_Supplymentary.tiff
- Figure EV5/A-D/.DS_Store
- __MACOSX/Figure EV5/A-D/._.DS_Store
- Figure EV5/A-D/Raw1_dotblot_annotated_Supplymentary.tiff
- __MACOSX/Figure EV5/A-D/._Raw1_dotblot_annotated_Supplymentary.tiff
- Figure EV5/A-D/Quantification_Supplymentary.xlsx
- __MACOSX/Figure EV5/A-D/._Quantification_Supplymentary.xlsx
- Figure EV5/E/Raw_Gel_Supplymentary.tiff
- __MACOSX/Figure EV5/E/._Raw_Gel_Supplymentary.tiff
