# Supplementary material for: Orphan nuclear receptors recruit TRIM28 to promote telomeric H3K9me3 for the ALT pathway
Source: EMBO J. 2026 Mar 31;45(10):3444–70. doi: 10.1038/s44318-026-00760-w (PMC13187458; doi:10.1038/s44318-026-00760-w)
Supplement: Supplementary file 10 — Figure EV5 Source Data [file 44318_2026_760_MOESM10_ESM.zip › Figure EV5/A-D/Quantification_Supplymentary.xlsx]

## Sheet: Sheet1
Telomeric DNA % normalized with vector groups	BJT
		Vector	TRF1	KRAB-TRF1	COUP-TF2LBD-TRF1	COUP-TF2LBDΔAF2-TRF1
	Rep 1	1	0.961	2.269	1.46509	1.10067
	Rep 2	1	0.697	1.793	1.314	0.887
	Rep 3	1	0.871	2.395	1.796	0.729
	BJ
		Vector	TRF1	KRAB-TRF1	COUP-TF2LBD-TRF1	COUP-TF2LBDΔAF2-TRF1
	Rep 1	1	1.151	2.267	1.636	1.17
	Rep 2	1	1.164	1.698	1.622	1.2019
	Rep 3	1	0.86544	1.73173	1.2746	0.8881
	IMR90
		Vector	TRF1	KRAB-TRF1	COUP-TF2LBD-TRF1	COUP-TF2LBDΔAF2-TRF1
	Rep 1	1	0.85205	4.08698	2.70231	0.93013
	Rep 2	1	1.06234	3.658	2.235	1.15129
	Rep 3	1	0.86541	2.779	1.56461	0.96631
	U2OS
		Vector	TRF1	KRAB-TRF1	COUP-TF2LBD-TRF1	COUP-TF2LBDΔAF2-TRF1
	Rep 1	1	1.22157	1.13112	1.11365	0.93616
	Rep 2	1	0.98063	1.27454	1.18231	1.05324
	Rep 3	1	1.08555	1.22687	1.089	0.876
