# Supplementary material for: Orphan nuclear receptors recruit TRIM28 to promote telomeric H3K9me3 for the ALT pathway
Source: EMBO J. 2026 Mar 31;45(10):3444–70. doi: 10.1038/s44318-026-00760-w (PMC13187458; doi:10.1038/s44318-026-00760-w)
Supplement: Supplementary file 11 — Figure EFV6 Source Data [file 44318_2026_760_MOESM11_ESM.zip]

Archive with 10 entries (8 files):
- FIgure EV6/
- __MACOSX/._FIgure EV6
- FIgure EV6/.DS_Store
- __MACOSX/FIgure EV6/._.DS_Store
- FIgure EV6/A/
- __MACOSX/FIgure EV6/._A
- FIgure EV6/A/.DS_Store
- __MACOSX/FIgure EV6/A/._.DS_Store
- FIgure EV6/A/RawBblot_Supplymentary.tiff
- __MACOSX/FIgure EV6/A/._RawBblot_Supplymentary.tiff
